# Supplementary material for: Transcriptome and proteome analyses reveal genes and signaling pathways involved in the response to two insect hormones in the insect-fungal pathogen Hirsutella satumaensis
Source: mSystems. 2024 Jul 10;9(8):e00166-24. doi: 10.1128/msystems.00166-24 (PMC11334460; doi:10.1128/msystems.00166-24)
Supplement: Supplemental Tables — Tables S1-S9. [file msystems.00166-24-s0002.xlsx]

## Sheet: TS1-Assemble result
Table S1 RNA-seq assemble result
Type	Resource
Total transcripts num	31759
Total unigenes num	17407
Total sequence base	76537054
Largest	23001
Smallest	201
Average length	2409.93
N50	4377
E90N50	4058
GC percent	61.32
Mean mapped reads	7371.91
TransRate score	0.25073
BUSCO score	0.965

## Sheet: TS2-Functional annotation
Table S2 Functional annotation of unigenes
Database	Total unigene	Annotated unigene	Percentage (%)	Total transcripts	Annotated transcripts	Percentage (%)
Pfam	17407	5849	33.6	31759	16061	50.57
KEGG	17407	4555	23.17	31759	12969	40.84
Swissport	17407	5082	29.2	31759	10862	34.2
String	17407	6573	37.76	31759	15666	49.33
NR	17407	11639	66.86	31759	24187	76.16

## Sheet: TS3-20E-Function analysis
Table S3-1 Function analysis of the significant up regulate DEGs under 20E stress (summary)
Gene function	Gene number
Cell structure and function	39
Stress response and defense	26
Cell cycle and nucleic acid metabolism	19
Carbohydrate metabolism	41
Lipid metabolism	5
Energy metabolism	21
Secondary metabolism	10
Nitrogen and protein metabolism	17
Signal transduction	10
Unknown	60
PHI	112
Table S3-2. Function analysis of the significant up regulate DEGs under 20E stress
Gene function	Gene ID	log2 Ratio (20E stress/normal)	Regulate	Description	PHI*
Cell wall construction and modification
	c7549_g1	3.5683	Up	hypothetical protein
	c8029_g1	1.46574	Up	MFS quinate transporter	Yes
	c8383_g1	2.7014	Up	Uncharacterized protein
	c8580_g1	2.17866	Up	carboxylic acid transport protein
	c6773_g1	1.21018	Up	hypothetical protein	Yes
	c5865_g2	1.79954	Up	lysine amidinotransferase
	c8210_g1	2.40745	Up	hypothetical protein
	c8074_g2	1.4873	Up	TMS membrane protein
	c7440_g1	1.15502	Up	major facilitator superfamily transporter
	c7819_g1	1.44366	Up	hypothetical protein
	c6741_g1	2.13522	Up	hypothetical protein
	c6318_g1	2.51021	Up	adenosine deaminase family protein
	c7195_g1	1.48822	Up	cell wall proline-rich protein
	c8378_g1	1.5488	Up	hypothetical protein
	c5702_g1	1.53942	Up	triose-phosphate transporter
	c7416_g1	1.10136	Up	F-box/LRR repeat containing protein 2, partial	Yes
	c4832_g1	3.34388	Up	protein related to integral membrane protein	Yes
	c8166_g1	1.07698	Up	pH-response transcription factor pacC	Yes
	c7925_g1	1.48055	Up	CAP domain protein	Yes
	c8368_g1	1.13488	Up	Uncharacterized protein
	c8423_g2	1.00033	Up	major facilitator superfamily transporter	Yes
	c5703_g1	1.0939	Up	putative l-fucose permease	Yes
	c5045_g1	1.58416	Up	hypothetical protein
	c6579_g1	1.05215	Up	INSIG domain-containing protein
	c6295_g2	1.42074	Up	3-hydroxyacyl-CoA dehydrogenase, partial	Yes
	c8160_g1	1.12794	Up	General substrate transporter	Yes
	c4451_g1	1.05389	Up	nucleotide-sugar transporter
	c8253_g3	1.00329	Up	putative gag-pol poly protein
	c2895_g1	2.44211	Up	Ribosomal protein s17
	c8379_g1	1.09082	Up	Secreted protein
	c8651_g1	1.04277	Up	Putative ankyrin repeat protein	Yes
	c8301_g1	1.28144	Up	chitinase	Yes
	c5702_g2	1.15489	Up	triose-phosphate transporter
	c3395_g1	1.14996	Up	appr-1-p processing enzyme family protein
	c7403_g1	1.23509	Up	Gpr1 family protein
	c8226_g1	1.15145	Up	Beta-lactamase/transpeptidase-like protein	Yes
	c3815_g1	1.07445	Up	ZIP Zinc transporter	Yes
	c7124_g1	1.00518	Up	Actin cytoskeleton-regulatory complex protein pan-1	Yes
Stress response and defense	c8325_g2	1.12875	Up	Uncharacterized protein
	c8552_g1	2.64107	Up	arsenical-resistance protein
	c8025_g3	2.13794	Up	P-type Na+-ATPase	Yes
	c7301_g2	1.08839	Up	amino acid permease family protein
	c8578_g1	3.12722	Up	Low temperature requirement A
	c7843_g2	1.10989	Up	WSC domain containing protein	Yes
	c6728_g1	1.05148	Up	Ctr copper transporter family protein	Yes
	c3997_g1	1.52097	Up	Metalloprotease 1	Yes
	c11302_g1	2.01488	Up	ADP-ribosylation	Yes
	c8049_g1	1.27653	Up	Metallocarboxypeptidase A-like protein
	c10409_g1	1.65861	Up	thaumatin family protein
	c4669_g1	2.28632	Up	metalloprotease 1	Yes
	c7713_g5	1.12717	Up	transposase-like protein
	c8661_g2	1.14238	Up	ATP-dependent DNA helicase
	c7852_g1	1.60988	Up	Negatively-affecting salt tolerance
	c2507_g1	1.9458	Up	metalloprotease 1 protein	Yes
	c270_g1	1.99892	Up	Heat Labile Enterotoxin Type Iib
	c4376_g1	1.29611	Up	hypothetical protein
	c7401_g1	1.31509	Up	SAM and PH domain-containing protein	Yes
	c2425_g1	1.29367	Up	glycosyl transferase
	c3336_g1	1.29763	Up	sugar transporter STL1	Yes
	c3294_g1	1.33102	Up	metalloprotease MEP1-like protein	Yes
	c3101_g1	1.30842	Up	NAC domain-containing protein
	c6129_g1	1.10166	Up	zinc carboxypeptidase A 1 precursor
	c13394_g1	1.11114	Up	Killer toxin, Kp4, partial	Yes
Cell cycle and nucleic acid metabolism	c8091_g1	1.18004	Up	Uncharacterized protein	Yes
	c8495_g2	2.30275	Up	hypothetical protein	Yes
	c7835_g1	1.72371	Up	hypothetical protein
	c6848_g1	1.12632	Up	RING finger domain-containing protein
	c4856_g2	1.22971	Up	fungal specific transcription factor	Yes
	c5868_g1	1.30691	Up	Helix-loop-helix protein that binds the motif CACRTG	Yes
	c8671_g1	1.07315	Up	Zn(2)-C6 fungal-type DNA-binding domain protein	Yes
	c3375_g1	1.3851	Up	Uncharacterized protein	Yes
	c8309_g1	1.19032	Up	Endonuclease/exonuclease/phosphatase family
	c696_g1	1.53787	Up	hypothetical protein
	c7602_g1	1.5185	Up	vacuolar ATP synthase catalytic subunit A	Yes
	c8356_g1	1.07269	Up	putative gag/pol polyprotein
	c8511_g1	1.50659	Up	Brix domain protein
	c7824_g1	1.19093	Up	C6 sexual development transcription factor (pro1)	Yes
	c8616_g1	1.28872	Up	DNA excision repair protein	Yes
	c6878_g1	1.06407	Up	C6 zinc finger domain-containing protein	Yes
	c3414_g1	1.60388	Up	reverse transcriptase domain protein
	c3832_g1	1.26317	Up	RNA polymerase Rpb1 repeat domain-containing protein
	c14508_g1	1.46931	Up	pheromone receptor	Yes
Carbohydrate metabolism	c6837_g1	1.9296	Up	A/G-specific adenine glycosylase
	c8296_g1	1.8748	Up	ornithine aminotransferase	Yes
	c6928_g1	2.30274	Up	hypothetical protein
	c5127_g1	1.18196	Up	alpha beta hydrolase fold family
	c7207_g1	1.31068	Up	protein-tyrosine phosphatase	Yes
	c8252_g1	1.47394	Up	pyruvate dehydrogenase kinase	Yes
	c5902_g1	1.08953	Up	glucokinase	Yes
	c3017_g1	2.76364	Up	hypothetical protein	Yes
	c3017_g2	2.62369	Up	Carboxylic ester hydrolase	Yes
	c2997_g1	1.1623	Up	CAMK family protein kinase	Yes
	c2263_g1	1.24625	Up	kinase-like protein	Yes
	c6079_g1	1.1311	Up	aminoglycoside phosphotransferase	Yes
	c7144_g1	1.84373	Up	glutathione S-transferase
	c8618_g1	1.33963	Up	Glycoside hydrolase superfamily	Yes
	c6331_g1	1.02087	Up	protein kinase domain protein	Yes
	c8655_g1	1.22946	Up	glycoside hydrolase family 38 protein
	c6650_g1	2.20235	Up	dihydroxybenzoate decarboxylase
	c8501_g3	1.04811	Up	glycoside hydrolase family 17 protein	Yes
	c8235_g1	1.8145	Up	probable beta-1,3 exoglucanase precursor
	c2756_g1	1.25181	Up	Uncharacterized protein
	c8132_g1	2.15793	Up	glycoside hydrolase family 2	Yes
	c4678_g1	1.2523	Up	alkaline phosphatase	Yes
	c7751_g1	1.1158	Up	beta-fructofuranosidase
	c7761_g1	1.29944	Up	N-acetylglucosaminidase	Yes
	c7337_g1	1.9973	Up	glutaminase GtaA
	c8657_g1	1.4856	Up	peptide alpha-N-acetyltransferase
	c262_g1	1.48182	Up	hypothetical protein	Yes
	c8630_g2	1.97687	Up	chitinase	Yes
	c15403_g1	1.52683	Up	carboxypeptidase S1
	c7546_g1	1.51204	Up	Uncharacterized protein
	c7609_g1	1.84787	Up	putative inactive purple acid phosphatase 16
	c6823_g1	1.45839	Up	PLC-like phosphodiesterase
	c8501_g1	1.13734	Up	putative glucan endo-1,3-beta-glucosidase eglC	Yes
	c998_g1	1.30579	Up	phospho-2-dehydro-3-deoxyheptonate aldolase
	c8405_g1	1.59722	Up	Concanavalin A-like lectin/glucanase	Yes
	c6580_g1	1.00976	Up	DUF1237 domain protein	Yes
	c3409_g1	1.38052	Up	CAMK family protein kinase, partial	Yes
	c5722_g1	1.34153	Up	p-hydroxylaminobenzoate lyase
	c8363_g1	1.46301	Up	putative exo-polygalacturonase	Yes
	c2422_g1	1.01238	Up	AMP-dependent synthetase/ligase	Yes
	c8547_g3	1.33451	Up	hydrolase, partial
Lipid metabolism	c6780_g1	1.41682	Up	Emopamil-binding protein
	c1521_g1	2.4203	Up	hypothetical protein	Yes
	c15483_g1	2.4615	Up	Phosphatidylserine decarboxylase
	c8081_g1	1.42028	Up	lipase-like protein
	c5688_g1	1.25901	Up	actin filament organization protein
Energy metabolism	c8017_g1	2.09864	Up	cytochrome P450 46A1	Yes
	c3733_g1	5.41621	Up	nitric oxide synthase	Yes
	c3688_g1	1.41681	Up	glucose-methanol-choline oxidoreductase	Yes
	c3893_g1	1.17498	Up	V-type proton ATPase catalytic subunit A	Yes
	c11608_g1	2.19801	Up	Amine oxidase	Yes
	c6295_g1	1.18097	Up	3-hydroxyacyl-CoA dehydrogenase	Yes
	c7419_g1	1.28275	Up	3-hydroxyacyl-CoA dehydrogenase, NAD binding domain	Yes
	c4018_g1	1.26757	Up	Aldo-keto reductase	Yes
	c6973_g1	1.46027	Up	Leucine Rich Repeat domain protein
	c4928_g1	1.63737	Up	NADH:flavin oxidoreductase
	c5203_g1	1.19095	Up	flavin-binding monooxygenase-like protein	Yes
	c8519_g1	1.00182	Up	DHHC zinc finger domain-containing protein	Yes
	c5891_g1	1.46996	Up	Chloroperoxidase	Yes
	c7795_g1	1.6221	Up	monooxygenase	Yes
	c8738_g1	1.61462	Up	FAD binding domain protein	Yes
	c5121_g1	1.03023	Up	Beta-ketoacyl synthase	Yes
	c768_g1	1.36553	Up	Uncharacterized protein	Yes
	c7576_g1	1.12112	Up	Uncharacterized protein	Yes
	c8495_g1	1.32417	Up	Ent-kaurene oxidase	Yes
	c6119_g1	1.12769	Up	Uncharacterized protein	Yes
	c4119_g1	1.17981	Up	ferric-chelate reductase (Fre2)	Yes
Secondary metabolism	c7299_g1	1.08502	Up	Amine oxidase	Yes
	c7544_g1	2.12157	Up	Putative cryptochrome DASH	Yes
	c8351_g1	1.24021	Up	4-hydroxyphenylpyruvate dioxygenase
	c6376_g1	1.53928	Up	isoflavone reductase family protein
	c7951_g1	3.13426	Up	chitinase (glycoside hydrolase family 18)	Yes
	c5978_g1	1.12072	Up	Putative DSBA-like thioredoxin domain-containing protein
	c7956_g1	2.24105	Up	metalloprotease MEP1	Yes
	c8306_g1	1.28465	Up	Peptidase cysteine/serine, trypsin-like protein	Yes
	c3746_g1	1.00354	Up	NRPS-like enzyme	Yes
	c126_g1	1.00721	Up	TDP-fucosamine acetyltransferase
Signal transduction and gene transcription	c8295_g2	3.38292	Up	cyanide hydratase/nitrilase	Yes
	c8571_g1	1.30228	Up	serine protease	Yes
	c7147_g1	2.14838	Up	F-box and WD-40 domain-containing protein CDC4	Yes
	c7768_g1	2.20135	Up	Arginase
	c7941_g1	1.0252	Up	hypothetical protein
	c8099_g1	2.29257	Up	Peptidase S10, serine carboxypeptidase
	c6410_g1	2.80705	Up	Pentafunctional AROM polypeptide	Yes
	c5737_g1	1.29156	Up	hydantoinase/carbamoylase family amidase
	c3045_g1	1.60566	Up	Serin endopeptidase	Yes
	c7797_g1	1.76441	Up	NAD+ dependent glutamate dehydrogenase	Yes
	c8110_g1	1.4283	Up	carbon-nitrogen family protein
	c142_g1	1.94668	Up	carboxypeptidase S1
	c7573_g1	1.16842	Up	histidine acid phosphatase	Yes
	c3525_g1	1.10813	Up	alpha/beta hydrolase fold protein	Yes
	c3248_g1	1.78668	Up	proline oxidase
	c3188_g1	1.25236	Up	aspartic protease	Yes
	c6628_g3	1.07386	Up	serine/threonine-protein kinase Sgk2	Yes
Cell structure and function	c8438_g2	1.1498	Up	tyrosinase	Yes
	c6677_g1	1.29907	Up	C6 finger domain-containing protein	Yes
	c4950_g2	1.10807	Up	hypothetical protein	Yes
	c8275_g1	1.42552	Up	NADPH oxidase regulator NoxR	Yes
	c8358_g3	1.32373	Up	Uncharacterized protein	Yes
	c8308_g2	1.67328	Up	RING finger domain protein
	c8218_g1	1.07705	Up	tetratricopeptide repeat domain containing protein	Yes
	c5166_g1	1.11258	Up	GTP-binding protein EsdC
	c7647_g2	1.77228	Up	glycosyl hydrolase
	c4778_g1	1.03988	Up	serine threonine protein kinase
Unknown	c5825_g1	2.34255	Up	Uncharacterized protein
	c5899_g1	1.89082	Up	Uncharacterized protein
	c6612_g1	1.01976	Up	Uncharacterized protein
	c8440_g1	1.58379	Up	Uncharacterized protein
	c4725_g1	1.76907	Up	Uncharacterized protein
	c8332_g1	1.0197	Up	Uncharacterized protein
	c7808_g1	1.45502	Up	Uncharacterized protein	Yes
	c5560_g1	1.21971	Up	Uncharacterized protein
	c7694_g1	1.42423	Up	Uncharacterized protein
	c8353_g2	1.25552	Up	Uncharacterized protein
	c7247_g1	1.17544	Up	Uncharacterized protein
	c8587_g1	1.00452	Up	Uncharacterized protein
	c1884_g1	1.79089	Up	Uncharacterized protein
	c7304_g1	1.06504	Up	Uncharacterized protein
	c8503_g1	1.67235	Up	Uncharacterized protein
	c6138_g1	1.63081	Up	Uncharacterized protein
	c8290_g1	1.01447	Up	Uncharacterized protein
	c6160_g1	1.26968	Up	Uncharacterized protein
	c8123_g1	1.30499	Up	Uncharacterized protein	Yes
	c1615_g1	3.26646	Up	Uncharacterized protein
	c6771_g1	1.86313	Up	Uncharacterized protein
	c8660_g4	1.95019	Up	Uncharacterized protein
	c2666_g1	2.79268	Up	Uncharacterized protein
	c5222_g1	2.22445	Up	Uncharacterized protein
	c8302_g2	1.4272	Up	Uncharacterized protein
	c7495_g1	1.18798	Up	Uncharacterized protein
	c5744_g1	1.0049	Up	Uncharacterized protein
	c8665_g1	1.178	Up	Uncharacterized protein	Yes
	c5079_g1	1.25453	Up	Uncharacterized protein
	c4113_g1	1.15621	Up	Uncharacterized protein	Yes
	c8140_g1	1.02768	Up	Uncharacterized protein
	c5858_g1	1.20931	Up	Uncharacterized protein
	c3991_g1	1.72811	Up	Uncharacterized protein	Yes
	c6587_g2	1.0333	Up	Uncharacterized protein
	c4818_g1	1.60817	Up	Uncharacterized protein
	c7019_g1	1.41574	Up	Uncharacterized protein
	c3494_g1	1.48938	Up	Uncharacterized protein
	c13139_g1	1.3362	Up	Uncharacterized protein	Yes
	c7866_g1	1.03969	Up	Uncharacterized protein	Yes
	c1745_g1	1.42132	Up	Uncharacterized protein
	c4405_g1	1.38699	Up	Uncharacterized protein
	c4039_g1	1.03634	Up	Uncharacterized protein
	c2563_g1	1.33512	Up	Uncharacterized protein	Yes
	c6291_g1	1.60404	Up	Uncharacterized protein
	c7913_g1	1.03656	Up	Uncharacterized protein
	c7849_g1	1.47495	Up	Uncharacterized protein	Yes
	c4670_g1	1.07378	Up	Uncharacterized protein
	c2855_g1	1.09885	Up	Uncharacterized protein
	c2883_g1	1.0762	Up	Uncharacterized protein
	c11907_g1	1.14795	Up	Uncharacterized protein
	c3291_g1	1.23377	Up	Uncharacterized protein
	c5911_g1	1.06127	Up	Uncharacterized protein
	c2773_g1	1.34173	Up	Uncharacterized protein
	c8552_g2	1.25442	Up	Uncharacterized protein
	c5289_g1	1.26374	Up	Uncharacterized protein
	c3810_g1	1.09133	Up	Uncharacterized protein	Yes
	c3897_g1	1.14335	Up	Uncharacterized protein
	c7377_g1	1.02505	Up	Uncharacterized protein
	c7164_g1	1.00916	Up	Uncharacterized protein
	c15632_g1	1.20405	Up	Uncharacterized protein
	c5344_g1	2.03428	Up	Uncharacterized protein
	c6735_g1	2.08407	Up	Uncharacterized protein
	c5503_g1	1.80217	Up	Uncharacterized protein
	c8123_g3	2.03251	Up	Uncharacterized protein
	c8660_g3	3.25938	Up	Uncharacterized protein
	c6188_g1	1.81337	Up	Uncharacterized protein
	c5199_g1	1.90947	Up	Uncharacterized protein
	c6077_g1	2.52656	Up	Uncharacterized protein
	c6735_g5	1.73493	Up	Uncharacterized protein
	c981_g1	1.71809	Up	Uncharacterized protein
	c5244_g1	2.01537	Up	Uncharacterized protein
	c5131_g1	2.12937	Up	Uncharacterized protein
	c6077_g2	1.97802	Up	Uncharacterized protein
	c4201_g1	2.40649	Up	Uncharacterized protein
	c3575_g1	3.64632	Up	Uncharacterized protein
	c4345_g1	1.26686	Up	Uncharacterized protein
	c4609_g1	1.93511	Up	Uncharacterized protein
	c4392_g1	1.6075	Up	Uncharacterized protein
	c3713_g1	2.37995	Up	Uncharacterized protein
	c1207_g1	1.79711	Up	Uncharacterized protein
	c7003_g7	1.46977	Up	Uncharacterized protein
	c4293_g2	1.82609	Up	Uncharacterized protein
	c4243_g1	2.79587	Up	Uncharacterized protein
	c8209_g1	1.25349	Up	Uncharacterized protein
	c4058_g1	2.36338	Up	Uncharacterized protein
	c8641_g1	1.31443	Up	Uncharacterized protein
	c4103_g1	1.64089	Up	Uncharacterized protein
	c3026_g1	1.54639	Up	Uncharacterized protein
	c2232_g1	1.6587	Up	Uncharacterized protein
	c143_g1	1.70503	Up	Uncharacterized protein
	c2411_g1	2.26943	Up	Uncharacterized protein
	c13861_g1	1.23148	Up	Uncharacterized protein
	c2687_g1	2.75375	Up	Uncharacterized protein
	c7944_g1	2.5507	Up	Uncharacterized protein
	c8660_g2	1.15863	Up	Uncharacterized protein
	c612_g1	1.80408	Up	Uncharacterized protein
	c3117_g1	1.0036	Up	Uncharacterized protein
	c2469_g1	1.38849	Up	Uncharacterized protein
	c7003_g8	1.56272	Up	Uncharacterized protein
	c8468_g4	1.29406	Up	Uncharacterized protein
	c4153_g1	1.32614	Up	Uncharacterized protein
	c155_g1	1.31771	Up	Uncharacterized protein
	c14081_g1	1.25769	Up	Uncharacterized protein
	c4865_g1	1.05992	Up	Uncharacterized protein
	c3578_g1	1.32288	Up	Uncharacterized protein
	c8545_g2	1.50101	Up	Uncharacterized protein
	c2513_g1	1.99831	Up	Uncharacterized protein
	c2024_g1	1.20529	Up	Uncharacterized protein
	c8361_g2	2.19087	Up	Uncharacterized protein
	c6445_g1	1.36407	Up	Uncharacterized protein
	c3948_g1	1.50021	Up	Uncharacterized protein
	c3285_g1	2.01255	Up	Uncharacterized protein
	c6386_g1	1.21504	Up	Uncharacterized protein
	c2402_g1	1.1571	Up	Uncharacterized protein
	c8918_g1	1.08752	Up	Uncharacterized protein
	c2424_g1	1.401	Up	Uncharacterized protein
	c6355_g1	1.12138	Up	Uncharacterized protein
	c7917_g1	1.14157	Up	Uncharacterized protein
	c77_g1	1.69248	Up	Uncharacterized protein
	c707_g1	1.31132	Up	Uncharacterized protein
	c5206_g1	1.81027	Up	Uncharacterized protein
	c5465_g1	1.00741	Up	Uncharacterized protein
	c3519_g1	2.12871	Up	Uncharacterized protein
	c8050_g2	1.05022	Up	Uncharacterized protein
	c2078_g1	1.75476	Up	Uncharacterized protein
	c2957_g1	1.49451	Up	Uncharacterized protein
	c10053_g1	1.09169	Up	Uncharacterized protein
	c8802_g1	1.98749	Up	Uncharacterized protein
	c2210_g1	1.15288	Up	Uncharacterized protein
	c8278_g4	1.40558	Up	Uncharacterized protein
	c1606_g1	1.28841	Up	Uncharacterized protein
	c1761_g1	1.15614	Up	Uncharacterized protein
	c2530_g1	1.14665	Up	Uncharacterized protein
	c2216_g1	1.01568	Up	Uncharacterized protein
	c7813_g4	1.10964	Up	Uncharacterized protein
	c2944_g1	1.02535	Up	Uncharacterized protein
	c2714_g1	1.10118	Up	Uncharacterized protein
	c14076_g1	1.52917	Up	Uncharacterized protein
	c4648_g1	1.15215	Up	Uncharacterized protein
	c1319_g1	1.46063	Up	Uncharacterized protein
	c2101_g1	1.37823	Up	Uncharacterized protein
	c3568_g1	1.10081	Up	Uncharacterized protein
	c5114_g1	1.74449	Up	Uncharacterized protein
	c3344_g1	1.12584	Up	Uncharacterized protein
	c4723_g1	1.20812	Up	Uncharacterized protein
	c2465_g1	1.35836	Up	Uncharacterized protein
	c13122_g1	1.20157	Up	Uncharacterized protein
	c9135_g1	1.24868	Up	Uncharacterized protein
	c568_g1	1.65723	Up	Uncharacterized protein
	c1039_g1	1.73282	Up	Uncharacterized protein
	c2285_g1	1.46597	Up	Uncharacterized protein
	c2281_g1	1.5047	Up	Uncharacterized protein
	c3918_g1	1.06951	Up	Uncharacterized protein
	c12740_g1	1.96787	Up	Uncharacterized protein
	c1509_g1	1.22263	Up	Uncharacterized protein
	c3067_g1	1.47009	Up	Uncharacterized protein
	c801_g1	1.21828	Up	Uncharacterized protein
	c7003_g6	1.15245	Up	Uncharacterized protein
	c3850_g1	1.25853	Up	Uncharacterized protein
	c2992_g1	1.77226	Up	Uncharacterized protein
	c3069_g1	1.22367	Up	Uncharacterized protein
	c3458_g1	1.202	Up	Uncharacterized protein
	c4203_g1	1.11357	Up	Uncharacterized protein
	c4444_g1	1.12866	Up	Uncharacterized protein
	c2142_g1	1.03414	Up	Uncharacterized protein
	c4044_g1	1.05086	Up	Uncharacterized protein
	c8967_g1	1.12276	Up	Uncharacterized protein
	c14300_g1	1.35821	Up	Uncharacterized protein
	c5540_g1	1.11005	Up	Uncharacterized protein
	c10503_g1	1.00876	Up	Uncharacterized protein
	c1246_g1	1.59816	Up	Uncharacterized protein
	c2245_g1	1.6419	Up	Uncharacterized protein
	c3292_g1	1.24223	Up	Uncharacterized protein
	c3817_g2	1.06375	Up	Uncharacterized protein
	c3365_g1	1.33252	Up	Uncharacterized protein
	c3398_g1	1.12559	Up	Uncharacterized protein
	c3535_g1	1.41382	Up	Uncharacterized protein
	c555_g1	1.49052	Up	Uncharacterized protein
	c14226_g1	1.39246	Up	Uncharacterized protein
	c4184_g1	1.31574	Up	Uncharacterized protein
	c4786_g1	1.13942	Up	Uncharacterized protein
	c8104_g8	1.32414	Up	Uncharacterized protein
	c8123_g2	1.24501	Up	Uncharacterized protein
	c3323_g2	1.06957	Up	Uncharacterized protein
	c12888_g1	1.45949	Up	Uncharacterized protein
	c467_g1	1.48615	Up	Uncharacterized protein
	c3924_g1	1.2587	Up	Uncharacterized protein
	c4483_g1	1.02945	Up	Uncharacterized protein
	c2666_g2	1.4377	Up	Uncharacterized protein
	c210_g1	1.0923	Up	Uncharacterized protein
	c5996_g1	1.40881	Up	Uncharacterized protein
	c2287_g1	1.16625	Up	Uncharacterized protein
	c1415_g1	1.05994	Up	Uncharacterized protein
	c738_g1	1.42484	Up	Uncharacterized protein
	c1947_g1	1.16927	Up	Uncharacterized protein
	c100_g1	1.2277	Up	Uncharacterized protein
	c7201_g1	1.05318	Up	Uncharacterized protein
	c1828_g1	1.44875	Up	Uncharacterized protein
	c3767_g1	1.11678	Up	Uncharacterized protein
	c6600_g1	1.1559	Up	Uncharacterized protein
	c6366_g3	1.07432	Up	Uncharacterized protein
	c8308_g1	1.43877	Up	Uncharacterized protein
	c3290_g1	1.04713	Up	Uncharacterized protein
	c5709_g2	1.18039	Up	Uncharacterized protein
	c2044_g1	1.07673	Up	Uncharacterized protein
	c1985_g1	1.10383	Up	Uncharacterized protein
	c2350_g1	1.27018	Up	Uncharacterized protein
	c3088_g1	1.04916	Up	Uncharacterized protein
	c4590_g1	1.28593	Up	Uncharacterized protein
	c3144_g1	1.31675	Up	Uncharacterized protein
	c2963_g1	1.083	Up	Uncharacterized protein
	c3111_g1	1.20406	Up	Uncharacterized protein
	c2836_g2	1.21785	Up	Uncharacterized protein
Table S3-3 Function analysis of the significant down regulate DEGs under 20E stress (summary)
Gene function	Gene number
Cell structure and function	64
Stress response and defense	8
Cell cycle and nucleic acid metabolism	60
Carbohydrate metabolism	41
Lipid metabolism	8
Energy metabolism	12
Secondary metabolism	19
Nitrogen and protein metabolism	26
Signal transduction	25
Unknown	120
PHI	191
Table S3-4. Function analysis of the significant down regulate DEGs under 20E stress
Gene function	Gene ID	log2 Ratio (20E stress/normal)	Regulate	Description	PHI*
Cell wall construction and modification	c5886_g2	-1.99409	Down	hypothetical protein HIM_07529	yes
	c12904_g1	-1.23808	Down	nadph dehydrogenase
	c4758_g1	-1.04455	Down	hypothetical protein HIM_11791
	c4878_g2	-3.29201	Down	hypothetical protein M408DRAFT_317305, partial
	c4709_g1	-1.21124	Down	beta-1,3-glucan synthase catalytic subunit
	c6007_g2	-1.91181	Down	DUF1212 domain membrane protein
	c5284_g1	-1.1235	Down	SPX superfamily protein	yes
	c7566_g2	-2.31649	Down	hypothetical protein HIM_10854
	c8276_g2	-1.27398	Down	oxidoreductase
	c5464_g1	-1.01301	Down	1,3-beta-glucan synthase component FKS1
	c4998_g1	-3.17543	Down	peptidase family M28 family
	c7637_g1	-1.06487	Down	mitochondrial phosphate carrier protein	yes
	c5770_g1	-1.25473	Down	putative transporter MCH4	yes
	c4542_g1	-2.07655	Down	uracil permease-like protein	yes
	c6632_g1	-1.31038	Down	Lipid phosphate phosphatase 1	yes
	c4218_g1	-1.22144	Down	Major facilitator superfamily domain, general substrate transporter	yes
	c7952_g1	-1.67274	Down	3-phytase A precursor	yes
	c900_g1	-1.24883	Down	ATP-binding cassette transporter CGR1	yes
	c7357_g2	-1.22973	Down	oligopeptide transporter	yes
	c7972_g1	-1.03166	Down	Putative xanthine permease
	c4033_g1	-1.29748	Down	Glycosyl transferase, family 2	yes
	c2340_g1	-1.61181	Down	hypothetical protein HIM_08231
	c4842_g1	-1.26599	Down	Cytochrome P450	yes
	c4193_g1	-1.63855	Down	Aflatrem synthesis protein B
	c2787_g1	-1.04246	Down	hypothetical protein OCS_02850	yes
	c10049_g1	-1.58659	Down	Extracellular membrane protein, CFEM domain protein	yes
	c8071_g1	-1.29976	Down	ABC transporter, transmembrane domain, type 1	yes
	c8150_g1	-1.26923	Down	Cytochrome P450	yes
	c2309_g1	-1.10726	Down	low temperature requirement A
	c2378_g1	-2.64002	Down	hypothetical protein HIM_09525
	c6692_g2	-2.47238	Down	ABC transporter	yes
	c8276_g1	-1.04714	Down	cytochrome P450	yes
	c4204_g1	-2.47071	Down	hypothetical protein HIM_10854
	c5261_g1	-1.87498	Down	Regulator of G protein signaling domain	yes
	c12701_g1	-1.18496	Down	hypothetical protein HIM_07311	yes
	c626_g1	-1.0866	Down	Cytochrome P450	yes
	c8575_g1	-1.30328	Down	LysM domain-containing protein, partial	yes
	c15593_g1	-1.10822	Down	magnesium-dependent phosphatase-1 family protein
	c1487_g1	-1.71595	Down	apoptosis-inducing factor, partial	yes
	c7967_g1	-1.15848	Down	Ring finger domain	yes
	c6140_g1	-1.03125	Down	Alpha/beta hydrolase domain-containing protein 13
	c4237_g2	-1.09244	Down	peroxisomal-coenzyme A synthetase	yes
	c7000_g1	-1.20575	Down	arrestin
	c6081_g1	-2.02779	Down	apoptosis-inducing factor, putative	yes
	c7823_g1	-1.4744	Down	hypothetical protein HIM_00962	yes
	c8133_g1	-2.25706	Down	hypothetical protein HIM_06652	yes
	c7158_g1	-1.64693	Down	DUF833 domain-containing protein
	c1320_g1	-1.37994	Down	hypothetical protein HIM_07689	yes
	c8543_g1	-1.54948	Down	FAD binding domain-containing protein	yes
	c861_g1	-1.02841	Down	Reticulon-4-interacting protein 1, mitochondrial	yes
	c930_g1	-1.20402	Down	Beta,beta-carotene 15,15'-monooxygenase
	c13896_g1	-1.09234	Down	FAD binding domain	yes
	c3839_g1	-1.19974	Down	6-hydroxy-D-nicotine oxidase
	c8619_g3	-1.35664	Down	flavohemoglobin	yes
	c5715_g1	-1.27612	Down	Mitochondrial import inner membrane translocase subunit tim54
	c8382_g1	-2.24582	Down	CHY zinc finger domain protein
	c3221_g1	-1.22135	Down	ABC-2 family transporter protein	yes
	c8080_g1	-1.16864	Down	ABC transporter
	c7158_g3	-2.96729	Down	ABC transporter	yes
	c6103_g1	-2.82694	Down	ABC drug exporter AtrF	yes
	c7158_g2	-1.45152	Down	ABC transporter G family member 11	yes
	c5893_g1	-1.09854	Down	Major facilitator superfamily domain, general substrate transporter	yes
	c13976_g1	-1.16204	Down	putative MFS-type transporter C18.02	yes
	c13344_g1	-1.51143	Down	Major Facilitator Superfamily	yes
	c2261_g1	-1.02953	Down	MFS multidrug transporter	yes
Stress response and defense	c8426_g1	-1.20292	Down	Protein MGA2	yes
	c7107_g1	-1.08418	Down	pH-response regulator protein palC
	c8346_g3	-1.78632	Down	carbohydrate esterase family 3 protein	yes
	c5138_g1	-1.16102	Down	Heat-labile enterotoxin, A chain	yes
	c8104_g4	-1.96693	Down	cholera enterotoxin subunit A2	yes
	c3295_g1	-1.59707	Down	Aerolysin-like toxin, beta complex domain protein
	c5134_g2	-1.10301	Down	Heat-labile enterotoxin IIA, A chain, partial	yes
	c3407_g1	-2.18997	Down	aflatoxin biosynthesis ketoreductase nor-1	yes
Cell cycle and nucleic acid metabolism	c5349_g1	-2.00948	Down	Alpha/beta hydrolase family	yes
	c1380_g1	-1.43107	Down	hypothetical protein HIM_06126
	c8620_g1	-3.42308	Down	NADP-specific glutamate dehydrogenase
	c6851_g2	-1.24611	Down	thymocyte nuclear protein 1
	c8625_g1	-1.08831	Down	hypothetical protein HIM_12282
	c4351_g1	-2.11224	Down	hypothetical protein HIM_11365
	c3095_g1	-1.6053	Down	transposase
	c7772_g3	-1.44412	Down	DNA-directed RNA polymerase I subunit RPA1
	c2383_g1	-1.31458	Down	basic-Leucine zipper transcription factor	yes
	c5274_g1	-1.63999	Down	transposase	yes
	c8104_g1	-1.05081	Down	Tc5 transposase DNA-binding domain	yes
	c3685_g1	-2.20695	Down	FKBP12-associated protein 1-like protein	yes
	c319_g1	-1.34433	Down	DNA-directed DNA polymerase X
	c7010_g1	-1.21634	Down	Serine/threonine-protein kinase tel-1	yes
	c4017_g1	-3.27658	Down	hypothetical protein HIM_11016
	c5348_g2	-1.3128	Down	QDE-2-interacting protein
	c6953_g1	-1.16742	Down	Nse4
	c6020_g1	-1.4836	Down	DNA polymerase epsilon catalytic subunit A
	c8069_g2	-1.41459	Down	Putative glycine--tRNA ligase
	c2958_g1	-1.68761	Down	hypothetical protein HIM_00543	yes
	c5227_g1	-1.58884	Down	O-methyltransferase, caffeic acid-type	yes
	c5569_g1	-1.71827	Down	hypothetical protein HIM_00662	yes
	c7467_g1	-1.54369	Down	Mitochondrial protein cyt-4	yes
	c5636_g1	-1.1644	Down	WD40 repeat-like-containing domain protein	yes
	c4696_g1	-3.6766	Down	ac transposase
	c7642_g1	-1.89292	Down	hypothetical protein HIM_11718
	c3121_g1	-2.64714	Down	hypothetical protein DCS_04265
	c3923_g1	-1.17418	Down	Ribonuclease H-like protein
	c4227_g1	-2.04962	Down	hypothetical protein HIM_11076
	c2503_g1	-1.00416	Down	transposase
	c3744_g1	-1.90758	Down	transposase, partial
	c5348_g3	-1.80746	Down	QDE-2-interacting protein
	c5930_g1	-1.155	Down	HEAT repeat protein
	c4846_g1	-1.43718	Down	Adenine phosphoribosyltransferase
	c3876_g1	-1.65574	Down	vegetative incompatibility protein het-e-1	yes
	c8472_g1	-3.70962	Down	Urea amidolyase	yes
	c5829_g2	-1.0449	Down	Isocitrate dehydrogenase [NAD] subunit 1, mitochondrial	yes
	c8147_g3	-1.28164	Down	ABC transporter	yes
	c5296_g1	-1.45883	Down	DNA repair protein Rad7, protein	yes
	c3871_g1	-1.11737	Down	DNA-directed DNA polymerase X
	c6174_g1	-1.59824	Down	L-ornithine N	yes
	c629_g1	-1.10693	Down	GRF zinc finger domain containing protein	yes
	c2222_g1	-1.01062	Down	C6 zinc finger domain-containing protein	yes
	c721_g1	-1.33002	Down	Transcriptional activator protein DAL81	yes
	c8111_g2	-1.07301	Down	N-terminal binuclear Zn cluster-containing protein	yes
	c4393_g1	-1.03694	Down	hypothetical protein TOPH_08768	yes
	c7571_g1	-1.31105	Down	mutator-like element transposase
	c9125_g1	-1.07304	Down	Homeodomain-related protein	yes
	c6944_g1	-1.61692	Down	hypothetical protein HIM_07359
	c7819_g4	-1.71077	Down	hypothetical protein HIM_11293
	c8642_g1	-1.19157	Down	protein phosphatase PP2A regulatory subunit A	yes
	c8612_g1	-1.32596	Down	Eukaryotic translation initiation factor 3 subunit L
	c6472_g1	-1.41932	Down	ATPase, AAA-5
	c4883_g1	-1.35279	Down	Armadillo-type fold protein
	c4025_g1	-1.07605	Down	SDA1 domain protein	yes
	c6744_g1	-1.8571	Down	guanyl-specific ribonuclease U1
	c7999_g1	-1.76176	Down	ankyrin repeat protein	yes
	c4804_g1	-2.24029	Down	hirsutellin A
	c2343_g1	-1.52083	Down	C6 transcription factor	yes
	c7157_g2	-1.40705	Down	Poly A polymerase, head domain protein
Carbohydrate metabolism	c1829_g1	-1.5282	Down	Glycosyl hydrolase family 76
	c7196_g1	-1.11854	Down	chitinase 18-18	yes
	c4521_g1	-1.22396	Down	Glucoamylase	yes
	c6143_g1	-1.10704	Down	subtilisin-like serine protease PR1C	yes
	c7766_g1	-1.70397	Down	6-phosphofructo-2-kinase 1
	c4189_g1	-1.17737	Down	Pyridoxal phosphate-dependent decarboxylase
	c5341_g2	-1.0504	Down	high-affinity nicotinic acid transporter	yes
	c15643_g1	-1.93015	Down	related to polyketide synthase	yes
	c5016_g2	-1.34505	Down	CFEM domain-containing protein	yes
	c2354_g1	-2.595	Down	subtilisin-like serine protease precursor, partial	yes
	c3682_g1	-2.66534	Down	chitinase	yes
	c4321_g1	-1.7387	Down	Chitin recognition protein	yes
	c4737_g1	-1.05644	Down	glycosyl hydrolase, family 18, putative	yes
	c2733_g2	-2.2072	Down	Cytochrome P450	yes
	c1230_g1	-1.42618	Down	Alpha-mannosyltransferase	yes
	c6348_g1	-3.122	Down	non-ribosomal peptide synthetase	Yes
	c4196_g1	-1.31277	Down	related to NonF protein, involved in nonactin biosynthesis
	c5839_g1	-1.23526	Down	succinyl-CoA:3-ketoacid-coenzyme A transferase
	c3969_g1	-1.84923	Down	hypothetical protein ALT_2857
	c4349_g1	-1.46287	Down	Trypsin	yes
	c2510_g1	-1.10685	Down	Acyl transferase domain	yes
	c1025_g1	-1.18779	Down	Uncharacterized protein TOPH_02753	yes
	c6511_g1	-1.1337	Down	hypothetical protein HIM_05001	yes
	c8259_g2	-2.00879	Down	monooxygenase	yes
	c8343_g1	-2.22884	Down	Alternative oxidase
	c2029_g1	-2.07687	Down	NADP-dependent alcohol dehydrogenase 6	Yes
	c4745_g1	-1.23011	Down	Oxidoreductase NAD-binding domain	yes
	c8184_g3	-1.71282	Down	hypothetical protein HIM_03497
	c3277_g1	-1.26206	Down	L-aminoadipate-semialdehyde dehydrogenase	yes
	c6321_g1	-1.28867	Down	NADPH cytochrome P450	yes
	c5442_g1	-1.04762	Down	hypothetical protein HIM_02965
	c3901_g1	-2.38626	Down	hypothetical protein HIM_07821
	c5118_g1	-1.64682	Down	TfdA family Taurine catabolism dioxygenase TauD
	c4409_g1	-1.05423	Down	L-aminoadipate-semialdehyde dehydrogenase	yes
	c3451_g1	-1.35816	Down	Rhamnolipids biosynthesis 3-oxoacyl-[acyl-carrier-protein] reductase-like protein	yes
	c11528_g1	-1.42814	Down	retinol dehydrogenase protein	yes
	c3225_g1	-1.15229	Down	FAD dependent oxidoreductase	yes
	c3996_g1	-1.3994	Down	FAD binding domain-containing protein	yes
	c5236_g1	-1.2081	Down	Cytochrome P450	yes
	c3058_g1	-1.36098	Down	Protein kinase-like domain protein	yes
	c7307_g1	-1.02332	Down	Nuclear protein localization protein 4	yes
Lipid metabolism	c5349_g1	-2.00948	Down	Alpha/beta hydrolase family	yes
	c7252_g2	-1.23805	Down	Acetyl-CoA carboxylase	yes
	c5779_g1	-1.46143	Down	fatty acid synthase beta subunit dehydratase	yes
	c6776_g1	-1.11722	Down	fatty acid synthase subunit alpha	yes
	c5607_g1	-2.25475	Down	ankyrin	yes
	c5048_g1	-1.1005	Down	Phosphatidylserine decarboxylase
	c2008_g1	-1.0727	Down	Inositol monophosphatase family
	c8567_g1	-1.38984	Down	Fatty acid desaturase	yes
Energy metabolism	c7432_g2	-2.32239	Down	protein kinase domain protein	yes
	c5581_g1	-1.473	Down	RmlC-like jelly roll fold protein
	c5713_g1	-1.08997	Down	protein kinase subdomain-containing protein
	c6449_g1	-1.31772	Down	putative mitochondrial chaperone BCS1-B
	c3115_g1	-1.31575	Down	putative acyl-CoA synthetase YngI	yes
	c3768_g1	-1.00324	Down	SNF2-related protein	yes
	c4831_g1	-1.25238	Down	putative mitochondrial chaperone BCS1-B	yes
	c7749_g1	-1.41286	Down	ABC transporter F family member 3	yes
	c8289_g4	-1.26461	Down	ABC transporter, transmembrane domain, type 1	yes
	c8480_g1	-1.05826	Down	short chain dehydrogenase	yes
	c3607_g1	-2.4026	Down	ABC drug exporter AtrF	yes
	c3607_g2	-1.34884	Down	ABC drug exporter AtrF	yes
Secondary metabolism	c5851_g1	-1.22954	Down	Phospho-2-dehydro-3-deoxyheptonate aldolase, phenylalanine-inhibited
	c8268_g3	-1.74566	Down	hypothetical protein HIM_00143
	c7803_g1	-1.08918	Down	von Willebrand domain-containing protein
	c8129_g1	-1.41646	Down	glutamate synthase
	c8129_g6	-1.09862	Down	Putative glutamate synthase
	c7366_g1	-2.27878	Down	Octanoyltransferase
	c3301_g1	-1.70918	Down	BcPKS10, polyketide synthase	yes
	c2882_g1	-2.67176	Down	hypothetical protein HIM_12137	yes
	c2633_g1	-1.43357	Down	hypothetical protein HIM_00735
	c10956_g1	-1.25724	Down	hypothetical protein XA68_638	yes
	c5034_g1	-1.49821	Down	YTH domain protein	yes
	c3267_g1	-1.01701	Down	hypothetical protein XA68_124
	c5577_g1	-2.66271	Down	Compactin biosynthesis protein B	yes
	c2843_g1	-1.69429	Down	Conidial yellow pigment biosynthesis polyketide synthase	yes
	c4341_g1	-1.2486	Down	Polyketide synthase dehydratase	yes
	c6847_g1	-1.07484	Down	BcNRPS3, nonribosomal peptide synthetase	yes
	c5466_g1	-1.99052	Down	hypothetical protein
	c14593_g1	-2.1343	Down	polyketide synthase	yes
	c10023_g1	-2.23416	Down	citrinin biosynthesis oxydoreductase CtnB	yes
Nitrogen and protein metabolism	c7900_g1	-1.42601	Down	branched-chain-amino-acid aminotransferase	yes
	c7034_g2	-1.12642	Down	E3 ubiquitin-protein ligase itt1	yes
	c9029_g1	-1.34569	Down	amidohydrolase
	c15240_g1	-2.03435	Down	alpha-1,2-mannosyltransferase	yes
	c6332_g1	-1.06448	Down	Acetolactate synthase catalytic subunit	yes
	c5855_g1	-1.15046	Down	hypothetical protein HIM_08098	yes
	c7113_g3	-1.39655	Down	Cys/Met metabolism PLP-dependent enzyme	yes
	c8295_g1	-2.30539	Down	ankyrin repeat domain protein
	c3460_g1	#NAME?	Down	subtilisin-like serine protease precursor	yes
	c2580_g1	-2.54452	Down	trypsin-like serine protease
	c904_g1	-2.63826	Down	subtilisin-like serine protease precursor	yes
	c6466_g1	-2.44734	Down	capsule polysaccharide biosynthesis protein
	c8603_g2	-1.24895	Down	LysM domain-containing protein
	c2387_g1	-1.32247	Down	Probable serine/threonine-protein kinase KIN1 homolog	yes
	c6840_g6	-1.23237	Down	protein kinase domain protein, partial	yes
	c5792_g1	-1.42903	Down	Uncharacterized protein
	c6177_g1	-1.00374	Down	subtilisin-like serine protease PR1C, partial	yes
	c15438_g1	-1.17603	Down	Alkaline protease 1	yes
	c8884_g1	-1.29942	Down	hypothetical protein HIM_08328	yes
	c2125_g1	-1.11068	Down	riboflavin biosynthesis protein RibD domain-containing protein
	c5494_g1	-1.26314	Down	aminotransferase family protein
	c4100_g1	-2.93208	Down	UMTA methyltransferase family protein
	c871_g1	-1.24355	Down	homoserine O-acetyltransferase	yes
	c6456_g1	-1.5356	Down	Homoserine O-acetyltransferase	yes
	c4179_g1	-2.18553	Down	hypothetical protein HIM_08250/Conidial yellow pigment biosynthesis polyketide synthase	yes
	c6435_g1	-1.85744	Down	Beta-lactamase/transpeptidase-like protein	yes
Signal transduction and gene transcription	c6707_g2	-2.19604	Down	hypothetical protein HIM_06998	yes
	c14292_g1	-1.85305	Down	hAT family C-terminal dimerisation region	yes
	c6917_g1	-1.20925	Down	Alpha-pyrone synthesis polyketide synthase-like Pks18	yes
	c4630_g1	-2.26011	Down	hypothetical protein HIM_04139
	c5957_g1	-2.00196	Down	Uncharacterized protein	yes
	c6903_g3	-1.239	Down	Uncharacterized protein	yes
	c7333_g3	-1.78486	Down	hypothetical protein ATEG_07067	yes
	c6349_g1	-1.789	Down	putative enoyl-CoA hydratase, mitochondrial	yes
	c7025_g1	-2.03254	Down	Alpha-hydroxy acid dehydrogenase, FMN-dependent, partial	yes
	c7327_g1	-1.04233	Down	hypothetical protein XA68_2293	yes
	c6903_g2	-1.08109	Down	Compactin biosynthesis protein B	yes
	c8517_g1	-1.18945	Down	hypothetical protein HIM_11505	yes
	c8564_g2	-1.4396	Down	hypothetical protein HIM_06662	yes
	c12580_g1	-1.14499	Down	putative isochorismatase family protein YecD	yes
	c8062_g2	-1.14751	Down	hypothetical protein XA68_3734	yes
	c5591_g1	-1.03922	Down	RNA-3'-phosphate cyclase 1
	c2364_g1	-1.32391	Down	hypothetical protein CHGG_03102	yes
	c8612_g2	-1.7513	Down	Protein synthesis factor, GTP-binding protein
	c4892_g1	-2.16991	Down	Mitochondrial carrier domain protein	yes
	c5259_g1	-1.96461	Down	magnesium-translocating P-type ATPase family protein	yes
	c7984_g3	-1.50809	Down	MOSC domain-containing protein	yes
	c1772_g1	-2.30616	Down	inducible nitrate reductase 2	yes
	c7769_g2	-1.36181	Down	homoaconitase, mitochondrial precursor
	c3104_g1	-1.73786	Down	nicotinamidase
	c7784_g1	-1.03689	Down	COP9 signalosome complex subunit 12
Unknown	c8259_g1	-1.6816	Down	Uncharacterized protein
	c7742_g1	-1.15129	Down	Uncharacterized protein
	c6995_g1	-1.38612	Down	Uncharacterized protein
	c6943_g1	-1.48293	Down	Uncharacterized protein
	c3884_g1	-1.48088	Down	Uncharacterized protein
	c2516_g1	-1.43818	Down	Uncharacterized protein
	c8504_g1	-1.04184	Down	Uncharacterized protein
	c7086_g2	-1.22451	Down	Uncharacterized protein	yes
	c7762_g1	-2.08411	Down	Uncharacterized protein
	c8346_g1	-1.9317	Down	Uncharacterized protein
	c1204_g1	-3.01033	Down	Uncharacterized protein
	c2209_g1	-3.02754	Down	Uncharacterized protein
	c4370_g1	-3.07371	Down	Uncharacterized protein	yes
	c3380_g1	-1.22051	Down	hypothetical protein HIM_00849
	c7011_g1	-2.63731	Down	hypothetical protein VDAG_09190
	c917_g1	-3.09315	Down	hypothetical protein FOCG_15858
	c2417_g1	-2.63541	Down	hypothetical protein PISL3812_09160	yes
	c4899_g1	-1.76938	Down	hypothetical protein HIM_03864
	c3259_g1	-2.53254	Down	hypothetical protein HIM_02274
	c5256_g1	-2.07164	Down	hypothetical protein FOMG_02325	yes
	c1328_g1	-2.38898	Down	hypothetical protein HIM_10571
	c4982_g1	-2.22515	Down	hypothetical protein HIM_11131
	c1858_g1	-3.14654	Down	hypothetical protein HIM_02274
	c3784_g2	-1.67239	Down	hypothetical protein VHEMI00831	yes
	c1891_g1	-2.48846	Down	hypothetical protein HIM_11556
	c4166_g1	-2.78526	Down	hypothetical protein HIM_07745
	c4845_g1	-2.65815	Down	hypothetical protein OCS_05104
	c8680_g1	-1.55154	Down	hypothetical protein HIM_08775
	c4178_g1	-2.09287	Down	hypothetical protein ASPCAL00447	yes
	c6170_g1	-2.51343	Down	hypothetical protein HIM_10744	yes
	c7220_g1	-1.15147	Down	hypothetical protein OCS_04985
	c8995_g1	-2.19179	Down	hypothetical protein XA68_4666
	c4756_g1	-1.06435	Down	hypothetical protein S40285_00352	yes
	c6203_g1	-1.0806	Down	hypothetical protein FGSG_13392
	c6988_g1	-2.4294	Down	hypothetical protein OCS_02143
	c15301_g1	-1.70462	Down	hypothetical protein OCS_06008
	c4082_g1	-1.77961	Down	hypothetical protein HIM_09492	yes
	c2072_g1	-1.02617	Down	hypothetical protein HIM_05892	yes
	c7297_g1	-2.12689	Down	hypothetical protein DCS_04382	yes
	c1634_g1	-2.17805	Down	hypothetical protein BBA_09080
	c5216_g1	-1.38895	Down	hypothetical protein XA68_5823
	c8421_g1	-2.27443	Down	hypothetical protein AUD_8825
	c2243_g1	-2.37657	Down	hypothetical protein HIM_06194	yes
	c5103_g1	-2.48486	Down	hypothetical protein S7711_02966	yes
	c5522_g1	-2.31576	Down	hypothetical protein VFPPC_11338
	c1601_g1	-1.87349	Down	hypothetical protein UV8b_5033
	c3172_g1	-2.30457	Down	hypothetical protein HIM_05873
	c4523_g1	-1.36743	Down	hypothetical protein HIM_05186	yes
	c422_g1	-1.24043	Down	hypothetical protein OCS_01793
	c7714_g1	-1.10022	Down	hypothetical protein H634G_10905
	c2876_g1	-1.00134	Down	predicted protein
	c5104_g1	-2.03725	Down	hypothetical protein OIDMADRAFT_45995
	c5256_g2	-1.86426	Down	hypothetical protein	yes
	c13705_g1	-1.13351	Down	hypothetical protein VFPBJ_05322
	c11568_g1	-1.91962	Down	hypothetical protein HIM_09426
	c8129_g5	-1.44748	Down	hypothetical protein XA68_6880	yes
	c3116_g1	-1.15074	Down	hypothetical protein CI238_10200
	c5287_g1	-1.72642	Down	hypothetical protein DCS_04302
	c6325_g1	-1.09586	Down	hypothetical protein TOPH_06616
	c3210_g1	-1.21146	Down	hypothetical protein HIM_03716
	c1093_g1	-1.77241	Down	hypothetical protein DCS_04966	yes
	c4435_g1	-1.58685	Down	hypothetical protein
	c3873_g2	-1.03185	Down	hypothetical protein
	c7095_g1	-1.64132	Down	hypothetical protein	yes
	c8390_g1	-1.66856	Down	hypothetical protein
	c748_g1	-1.09091	Down	hypothetical protein
	c6674_g1	-1.11435	Down	hypothetical protein OCS_05176	yes
	c3697_g1	-1.59859	Down	hypothetical protein
	c3774_g1	-1.78664	Down	hypothetical protein
	c3890_g1	-1.32964	Down	hypothetical protein DCS_05519
	c6985_g1	-1.9228	Down	hypothetical protein	yes
	c8629_g1	-1.14564	Down	hypothetical protein XA68_5895
	c2121_g1	-1.13139	Down	hypothetical protein OIDMADRAFT_105640	yes
	c6292_g3	-1.95919	Down	hypothetical protein HIM_10375
	c14546_g1	-1.0447	Down	hypothetical protein HIM_05537	yes
	c6895_g1	-1.33207	Down	hypothetical protein XA68_25
	c6096_g1	-1.43613	Down	hypothetical protein THAR02_09298
	c8200_g1	-1.18562	Down	hypothetical protein HIM_10730
	c1863_g1	-1.1304	Down	hypothetical protein OCS_00878
	c4802_g1	-1.17313	Down	hypothetical protein ASPCAL00781
	c8050_g4	-1.01527	Down	hypothetical protein HIM_03368
	c2282_g1	-1.18542	Down	hypothetical protein HIM_09004
	c5660_g1	-1.06531	Down	hypothetical protein OCS_03507
	c4454_g1	-1.78965	Down	Uncharacterized protein	yes
	c5026_g1	-1.29181	Down	Uncharacterized protein
	c3477_g1	-1.51365	Down	Uncharacterized protein
	c8573_g1	-1.46662	Down	Uncharacterized protein
	c3359_g1	-1.24188	Down	Uncharacterized protein
	c2110_g1	-1.76054	Down	Uncharacterized protein
	c6115_g1	-1.59503	Down	Uncharacterized protein
	c3627_g1	-1.08293	Down	Uncharacterized protein
	c8817_g1	-1.54138	Down	Uncharacterized protein
	c2609_g1	-1.62029	Down	Uncharacterized protein
	c7231_g1	-1.17209	Down	Uncharacterized protein
	c2969_g1	-1.39008	Down	Uncharacterized protein
	c666_g1	-1.40382	Down	Uncharacterized protein
	c3793_g1	-1.58149	Down	Uncharacterized protein
	c3061_g1	-1.0928	Down	Uncharacterized protein
	c593_g1	-1.63167	Down	Uncharacterized protein
	c6115_g3	-1.53646	Down	Uncharacterized protein
	c4857_g2	-1.1733	Down	Uncharacterized protein	yes
	c6409_g2	-1.01366	Down	Uncharacterized protein
	c2476_g1	-1.24517	Down	Uncharacterized protein
	c1923_g1	-1.45331	Down	Uncharacterized protein
	c8602_g1	-1.61242	Down	Uncharacterized protein	yes
	c2898_g1	-1.20772	Down	Uncharacterized protein
	c10732_g1	-1.09612	Down	Uncharacterized protein	yes
	c3324_g1	-1.51428	Down	Uncharacterized protein
	c4540_g1	-1.45057	Down	Uncharacterized protein
	c551_g1	-1.26756	Down	Uncharacterized protein
	c12865_g1	-1.28637	Down	Uncharacterized protein
	c8468_g2	-1.07146	Down	Uncharacterized protein
	c3155_g1	-1.30101	Down	Uncharacterized protein
	c6001_g1	-1.23683	Down	Uncharacterized protein
	c4528_g1	-1.31216	Down	Uncharacterized protein
	c8104_g6	-1.0597	Down	Uncharacterized protein
	c6625_g1	-1.2905	Down	Uncharacterized protein
	c8273_g1	-1.31735	Down	Uncharacterized protein
	c5810_g1	-1.08041	Down	Uncharacterized protein
	c5400_g1	-1.18215	Down	Uncharacterized protein

## Sheet: TS4-JH-Function analysis
Table S4-1 Function analysis of the significant up regulate DEGs under JH stress (summary)
Gene function	Gene number
Cell structure and function	101
Stress response and defense	12
Cell cycle and nucleic acid metabolism	100
Carbohydrate metabolism	18
Lipid metabolism	11
Energy metabolism	50
Secondary metabolism	27
Nitrogen and protein metabolism	89
Signal transduction	31
Unknown	137
PHI	250
Table S4-2. Function analysis of the significant up regulate DEGs under JH stress
Gene function	Gene ID	log2 Ratio (JH stress/normal)	Regulate	Description	PHI*
Cell wall construction and modification	c7398_g2	1.27814	Up	hypothetical protein HIM_10270	yes
	c7530_g1	1.01877	Up	Amino-acid permease inda1	yes
	c7819_g1	1.22024	Up	hypothetical protein FOZG_17987
	c7300_g1	1.07343	Up	hypothetical protein HIM_01230	yes
	c7906_g1	1.20175	Up	hypothetical protein HIM_11047	Yes
	c7645_g1	1.51884	Up	hypothetical protein HIM_11731
	c6455_g6	1.70894	Up	hypothetical protein HIM_12690
	c8025_g3	3.26115	Up	P-type Na+-ATPase	yes
	c8467_g3	1.34031	Up	calcium-transporting ATPase 3	yes
	c6876_g1	1.58524	Up	hypothetical protein XA68_7609
	c131_g1	1.87787	Up	WSC domain-containingprotein	yes
	c3874_g1	1.25616	Up	Cx9C motif-containing protein 4, mitochondrial
	c8209_g1	1.77641	Up	electron transfer flavoprotein	yes
	c7416_g1	1.04113	Up	F-box/LRR-repeat protein 2	yes
	c7443_g1	1.03397	Up	Mago nashi domain protein
	c8379_g1	2.4276	Up	secreted protein
	c4648_g2	1.35505	Up	hypothetical protein VHEMI07619	yes
	c10197_g1	3.07689	Up	ribosomal 60S subunit protein L23B
	c11220_g1	3.6805	Up	Reticulon-1-A
	c7925_g1	1.12328	Up	CAP domain protein	yes
	c8266_g1	1.14031	Up	CAP domain protein	yes
	c15294_g1	5.38768	Up	Sericin 1
	c6794_g1	3.19559	Up	Silk gum protein	yes
	c5064_g1	1.04294	Up	hypothetical protein OCS_04557
	c7718_g1	1.1426	Up	aquaglyceroporin	yes
	c8025_g1	1.13132	Up	ATPase, P-type, potassium/sodium efflux, fungal	yes
	c7399_g1	1.45202	Up	Cytochrome P450 family protein	yes
	c6780_g1	1.71303	Up	Emopamil-binding protein-like protein
	c8738_g1	1.93381	Up	FAD binding domain-containing protein	yes
	c7977_g1	1.19699	Up	GPR/FUN34 family protein
	c7403_g1	1.61856	Up	Gpr1 family protein
	c6741_g1	4.39771	Up	Hydrophobin
	c3013_g1	1.71083	Up	hypothetical protei
	c8504_g2	1.46051	Up	hypothetical protein CSIM01_00331
	c2134_g1	1.47477	Up	hypothetical protein DCS_05097	yes
	c8155_g1	1.0872	Up	hypothetical protein HIM_03102
	c4096_g1	1.17867	Up	hypothetical protein HIM_04113	yes
	c1615_g1	3.88737	Up	hypothetical protein HIM_08261
	c4082_g2	1.9485	Up	hypothetical protein HIM_10102
	c7503_g1	1.09952	Up	hypothetical protein HIM_10211	yes
	c7564_g9	1.27581	Up	hypothetical protein HIM_10878	yes
	c7549_g1	3.9149	Up	hypothetical protein OCS_04001
	c8482_g2	1.2423	Up	hypothetical protein OCS_05911
	c6426_g1	1.02019	Up	hypothetical protein OCS_06438
	c4516_g1	1.52281	Up	hypothetical protein TOPH_01010
	c6714_g1	1.07293	Up	hypothetical protein TOPH_05130	yes
	c6579_g1	1.13412	Up	INSIG domain-containing protein
	c7796_g2	1.52697	Up	integral membrane protein
	c5045_g1	1.19788	Up	membrane attack complex component/perforin
	c5338_g1	1.81368	Up	mhyt	yes
	c5722_g1	1.49198	Up	p-hydroxylaminobenzoate lyase
	c6698_g1	1.10438	Up	predicted protein	yes
	c4832_g1	4.58332	Up	protein related to integral membrane protein pth11	yes
	c8648_g1	2.31933	Up	Sugar/inositol transporter	yes
	c8075_g1	1.20578	Up	TAM domain-containingmethyltransferase	yes
	c8074_g2	1.92356	Up	TMS membrane protein/tumor differentially expressed protein
	c5702_g1	2.00207	Up	triose-phosphate transporter	yes
	c5963_g1	2.38711	Up	Unassigned protein
	c8279_g2	1.03396	Up	YTP1-like protein
	c13262_g1	2.71986	Up	CYFA0S11e03532g1_1
	c11027_g1	2.49336	Up	hypothetical protein A4X13_g5430
	c1135_g1	3.41257	Up	hypothetical protein GLOINDRAFT_334480
	c10211_g1	3.37618	Up	hypothetical protein GLOINDRAFT_348945
	c14257_g1	4.1165	Up	hypothetical protein M427DRAFT_142455
	c2276_g1	1.53528	Up	allantoate permease	yes
	c5974_g1	2.98069	Up	Cytochrome P450	yes
	c4365_g1	1.98968	Up	Extracellular membrane protein, 8-cysteine region, CFEM	yes
	c3476_g1	1.55048	Up	glycoside hydrolase family 72 protein	yes
	c7573_g1	1.30994	Up	histidine acid phosphatase	yes
	c5702_g2	1.67267	Up	hypothetical protein HIM_03242
	c8560_g2	1.16824	Up	hypothetical protein HIM_12006	yes
	c5785_g1	1.81639	Up	hypothetical protein LLEC1_04563
	c8368_g1	1.10443	Up	hypothetical protein OCS_04980
	c5025_g1	1.01569	Up	hypothetical protein XA68_7538	yes
	c5119_g1	1.80766	Up	hypothetical protein XA68_7637	yes
	c6904_g2	1.18814	Up	hypothetical protein XA68_885
	c5703_g1	2.22083	Up	L-fucose-proton symporter	yes
	c5285_g1	1.16212	Up	Low temperature requirement A
	c8423_g2	1.09097	Up	major facilitator superfamily transporter	yes
	c6730_g1	1.09144	Up	pre-mRNA splicing factor CLF1
	c5170_g1	1.11123	Up	sulfatase domain protein
	c8673_g1	2.56966	Up	DNA repair protein RAD51
	c8552_g2	1.62707	Up	hypothetical protein HIM_05812	Yes
	c8970_g1	3.59255	Up	40S ribosomal protein S12
	c15217_g1	2.84425	Up	40s ribosomal protein s26
	c11809_g1	4.02606	Up	40S ribosomal protein S8
	c4257_g2	2.58547	Up	hypothetical protein
	c11342_g1	2.84273	Up	hypothetical protein CERSUDRAFT_112935	Yes
	c11191_g1	3.70421	Up	hypothetical protein CONCODRAFT_41204	Yes
	c1031_g1	3.57425	Up	hypothetical protein CONCODRAFT_45966
	c1394_g1	3.51819	Up	hypothetical protein GLOINDRAFT_11716
	c14202_g1	1.78363	Up	hypothetical protein K457DRAFT_153768
	c11248_g1	4.59442	Up	hypothetical protein PHYBLDRAFT_131862
	c8937_g1	3.7127	Up	hypothetical protein PHYBLDRAFT_159993
	c12295_g1	3.08815	Up	hypothetical protein SPAPADRAFT_58042
	c2419_g1	4.13962	Up	large subunit ribosomal protein LP1
	c13493_g1	3.24124	Up	probable 60S ribosomal protein L12
	c13104_g1	3.15179	Up	Putative 30S ribosomal protein S7e
	c9362_g1	3.83467	Up	Putative Ribosomal protein L22e
	c13053_g1	3.06787	Up	ribosomal 60S subunit protein L32
	c15116_g1	3.52542	Up	ubiquitin-60S ribosomal protein L40
Stress response and defense
	c7398_g2	1.27814	Up	hypothetical protein CHGG_02470	Yes
	c4678_g1	2.92059	Up	pH-response transcription factor pacC	yes
	c14918_g1	1.6533	Up	thaumatin family protein
	c591_g1	1.90381	Up	pH-response regulator protein palA	yes
	c5865_g1	1.42986	Up	hypothetical protein HIM_00418	yes
	c7299_g1	1.96629	Up	WSC domain containing protein	yes
	c7530_g1	1.01877	Up	Heat shock protein 90	yes
	c8121_g1	2.00919	Up	low temperature requirement A
	c8351_g1	2.42259	Up	ADP-ribosylation	yes
	c7543_g1	1.91951	Up	Heat-labile enterotoxin, A chain	Yes
	c6387_g1	1.32841	Up	Heat-labile enterotoxin, A chain
	c3123_g1	2.02413	Up	NAD(+)--arginine ADP-ribosyltransferase Chelt	yes
Cell cycle and nucleic acid metabolism
	c5853_g1	1.2883	Up	epoxide hydrolase
	c7337_g1	2.01834	Up	glutaminase GtaA
	c6119_g1	2.57187	Up	hypothetical protein EPUS_06734	yes
	c7546_g1	1.23574	Up	hypothetical protein HIM_06192
	c581_g1	1.4649	Up	hypothetical protein HIM_08121	yes
	c3893_g1	1.04112	Up	V-type proton ATPase catalytic subunit A	yes
	c8746_g1	4.97976	Up	hypothetical protein AMAG_03634
	c3806_g1	2.58046	Up	hypothetical protein HIM_07454
	c2180_g1	1.30717	Up	sister chromatid cohesion protein Mis4
	c5253_g1	1.26884	Up	APSES transcription factor Xbp1
	c583_g1	2.35489	Up	cold-shock transcription factor	yes
	c8286_g1	1.42562	Up	DNA-binding WRKY domain-containing protein
	c5807_g1	1.69198	Up	hypothetical protein DCS_04651	yes
	c5681_g1	4.54042	Up	hypothetical protein FOXB_02615	Yes
	c4872_g1	1.25689	Up	hypothetical protein FOXB_04042
	c5681_g2	3.88337	Up	hypothetical protein HIM_10625	yes
	c8361_g1	2.71095	Up	hypothetical protein HIM_11209	yes
	c7589_g5	3.8337	Up	putative transposase	yes
	c8091_g1	1.65108	Up	hypothetical protein HIM_07714	yes
	c8067_g1	1.49843	Up	transcription factor Zn, C2H2
	c6455_g2	1.26654	Up	hypothetical protein HIM_12616
	c8400_g1	1.50365	Up	hypothetical protein HIM_07601	yes
	c9065_g1	1.81963	Up	pol polyprotein
	c7544_g1	1.72504	Up	Putative cryptochrome DASH	yes
	c4467_g1	1.0232	Up	Biotin carboxylase	yes
	c8969_g1	2.64172	Up	hypothetical protein AMAG_13027	yes
	c10550_g1	2.81303	Up	hypothetical protein GLOINDRAFT_1856
	c7447_g2	1.21215	Up	Sterol 24-C-methyltransferase	yes
	c3991_g1	3.0595	Up	hypothetical protein XA68_29
	c5071_g1	1.10598	Up	hypothetical protein XA68_5169
	c5227_g1	1.4302	Up	O-methyltransferase, caffeic acid-type	yes
	c4152_g1	2.52524	Up	Gag-Pol polyprotein
	c7005_g1	1.50128	Up	hAT family dimerization domain protein
	c6452_g1	2.66319	Up	hypothetical protein FOVG_16582	Yes
	c8209_g4	1.67715	Up	hypothetical protein HIM_08349
	c874_g1	1.71768	Up	hypothetical protein HIM_08649
	c3195_g1	2.84864	Up	hypothetical protein HIM_10537
	c3375_g1	1.10573	Up	hypothetical protein HIM_10698
	c3261_g1	1.30291	Up	hypothetical protein HIM_11026
	c7713_g4	1.82309	Up	hypothetical protein HIM_11130
	c13949_g1	2.53081	Up	hypothetical protein HIM_11176
	c1933_g1	2.99165	Up	hypothetical protein LRAMOSA06019	yes
	c4104_g1	1.79043	Up	hypothetical protein MAA_10915
	c3414_g1	3.90921	Up	hypothetical protein MAA_10915
	c1193_g1	1.13228	Up	hypothetical protein OCS_03016
	c8253_g3	1.5196	Up	putative gag-pol poly protein
	c8356_g1	3.88675	Up	Tkp5 protein
	c7713_g5	1.32351	Up	transposase-like protein
	c5507_g1	1.19295	Up	zinc finger domain-containing protein	yes
	c4730_g4	2.04155	Up	LAGLIDADG endonucleas
	c8611_g1	1.21845	Up	Hnwd1	yes
	c3179_g2	1.17371	Up	Pfs, NB-ARC and Ankyrin domain protein	yes
	c2997_g1	1.07546	Up	CAMK family protein kinase	yes
	c6331_g1	1.54255	Up	hypothetical protein TOPH_08214
	c3422_g1	1.47317	Up	protein kinase domain protein	yes
	c5034_g1	1.25468	Up	YTH domain protein	yes
	c8367_g1	1.22784	Up	WW-domain-binding protein
	c15743_g1	4.36618	Up	Ribosomal protein S3Ae domain-containing protein
	c4408_g1	1.29282	Up	hypothetical protein RirG_002280
	c8003_g2	1.39524	Up	Hsp90 binding co-chaperone Sba1
	c7824_g1	1.06004	Up	C6 sexual development transcription factor	yes
	c6238_g1	1.22966	Up	C6 transcription factor	yes
	c5834_g1	1.21002	Up	Exosome-associated factor Rrp47/DNA strand repair C1D	yes
	c10227_g1	1.51332	Up	positive regulator of put	yes
	c4799_g2	1.16103	Up	Transcription factor gsfR2	Yes
	c8313_g1	1.90873	Up	C6 zinc finger domain protein	yes
	c7772_g5	3.33334	Up	hypothetical protein FOXG_14301
	c6044_g2	2.13386	Up	hypothetical protein FOXG_14301
	c8054_g5	1.47475	Up	hypothetical protein HIM_09184
	c8445_g1	1.3265	Up	hypothetical protein TOPH_00676	yes
	c8511_g1	2.49842	Up	Brix domain protein
	c11402_g1	3.00023	Up	Small arginine- and glycine-rich protein
	c7835_g1	1.74218	Up	hypothetical protein HIM_10375
	c7819_g6	1.27911	Up	hypothetical protein HIM_11802
	c13351_g1	2.3014	Up	Mediator complex, subunit Med21/Med9
	c4856_g2	1.45446	Up	2-deoxy-D-gluconate 3-dehydrogenase	yes
	c6677_g1	1.2821	Up	C6 finger domain-containing protein	yes
	c3156_g1	1.0808	Up	hypothetical protein FVEG_00157	Yes
	c8495_g2	2.72417	Up	hypothetical protein HIM_10031	yes
	c6878_g1	1.14884	Up	hypothetical protein TOPH_06602	yes
	c14313_g1	4.68193	Up	40S ribosomal protein S2, variant
	c15476_g1	2.48254	Up	40S ribosomal protein S28	yes
	c14083_g1	3.21181	Up	40S ribosomal protein S3-A
	c13098_g1	2.35626	Up	L30e-like protein
	c6072_g2	1.10409	Up	putative WD repeat-containing protein C2E1P5.05	yes
	c8246_g1	1.07231	Up	C2H2 finger domain protein	yes
	c6793_g1	1.28151	Up	hypothetical protein HIM_06861	yes
	c1661_g1	3.51215	Up	ribosomal 60S subunit protein L36A
	c7601_g1	1.35665	Up	transcription elongation factor B, polypeptide 1
	c14053_g1	5.86959	Up	elongation factor 2
	c10059_g1	4.80418	Up	hypothetical protein MUCCIDRAFT_155620, partial
	c8675_g1	1.27147	Up	Transcription elongation factor spt-6	Yes
	c496_g1	6.14377	Up	translation elongation factor	Yes
	c2419_g2	4.16623	Up	hypothetical protein PFL1_06848
	c11513_g1	2.69771	Up	Eukaryotic translation initiation factor 5A	yes
	c8100_g1	1.33885	Up	hypothetical protein HIM_04336	yes
	c4480_g1	1.70819	Up	hypothetical protein FOXB_13611
	c6985_g3	1.64699	Up	hypothetical protein FOXG_19355	Yes
	c8308_g2	2.0631	Up	RING finger domain protein
	c6848_g1	1.20281	Up	RING finger domain-containing protein
Carbohydrate metabolism
	c7751_g1	1.27919	Up	beta-fructofuranosidase	yes
	c8630_g2	2.05238	Up	chitinase	yes
	c7951_g1	2.10013	Up	chitinase 18-11	yes
	c7217_g1	1.03303	Up	glucosamine-6-phosphate deaminase	yes
	c8501_g3	1.08668	Up	glycoside hydrolase family 17 protein	yes
	c8132_g1	2.1696	Up	glycoside hydrolase family 2	yes
	c6928_g1	1.90114	Up	hypothetical protein HIM_02886
	c8363_g1	1.59322	Up	hypothetical protein HIM_03522	yes
	c8501_g1	1.21213	Up	putative glucan endo-1,3-beta-glucosidase eglC	yes
	c5902_g1	1.19687	Up	glucokinase	Yes
	c14701_g1	4.11109	Up	Stress-associated endoplasmic reticulum protein 2
	c8655_g1	1.22109	Up	glycoside hydrolase family 38 protein
	c567_g1	3.0232	Up	hypothetical protein	yes
	c2896_g1	1.3617	Up	hypothetical protein CHGG_03101	Yes
	c5988_g1	1.08137	Up	hypothetical protein HIM_06190	yes
	c8438_g2	1.49669	Up	hypothetical protein HIM_12626	yes
	c8290_g1	1.62428	Up	hypothetical protein HIM_12626	yes
	c8653_g1	1.02878	Up	hypothetical protein XA68_3003	yes
Lipid metabolism
	c6130_g1	1.37969	Up	3-hydroxybutyryl-CoA dehydrogenase	yes
	c8373_g1	1.0813	Up	PCI domain-containing protein
	c103_g1	1.32313	Up	hypothetical protein DCS_02389	yes
	c8415_g1	1.08296	Up	Lysophospholipase like protein	yes
	c9968_g1	1.05281	Up	prolyl aminopeptidas	yes
	c8414_g2	1.26527	Up	fatty acid desaturase	yes
	c8947_g1	1.12641	Up	fatty acid desaturase	yes
	c8414_g1	1.04762	Up	fatty acid desaturase	yes
	c7859_g1	1.76845	Up	hypothetical protein HIM_08374	yes
	c8081_g1	1.30194	Up	Lipase	yes
	c6823_g1	1.35813	Up	PLC-like phosphodiesterase, TIM beta/alpha-barrel domain protein
Energy metabolism
	c14918_g1	1.6533	Up	Acyl-coenzyme A thioesterase 8
	c5865_g1	1.42986	Up	hypothetical protein HIM_05861	yes
	c3123_g1	2.02413	Up	ATP-dependent DNA helicase PIF1
	c6065_g1	1.21356	Up	Casein kinase I-like protein	yes
	c8275_g1	1.83159	Up	glutamyl-tRNA synthetase	Yes
	c8642_g2	1.16919	Up	heat shock protein 78	yes
	c7462_g2	1.03061	Up	hypothetical protein HIM_05741	Yes
	c7472_g1	1.41633	Up	hypothetical protein MAJ_11383, partial
	c8813_g1	3.93904	Up	Nuclear protein 1
	c6844_g1	1.132	Up	WD domain-containing protein	yes
	c7602_g1	1.82771	Up	vacuolar ATP synthase catalytic subunit A	yes
	c3430_g2	1.74631	Up	NADH dehydrogenase subunit
	c3306_g1	1.7132	Up	NADH dehydrogenase subunit
	c3216_g1	2.53902	Up	NADH-ubiquinone oxidoreductase chain 2	yes
	c4730_g1	2.38222	Up	ATP synthase F0 subunit
	c5788_g2	1.79251	Up	Ankyrin-1	yes
	c11268_g1	3.22651	Up	cytochrome c oxidase subunit
	c4595_g2	1.97725	Up	cytochrome c oxidase subunit	yes
	c4595_g1	1.6543	Up	apocytochrome	yes
	c4730_g5	2.76697	Up	cytochrome c oxidase subunit
	c5976_g1	1.81141	Up	cytochrome oxidase subunit	yes
	c11579_g1	2.93341	Up	60S ribosomal protein L21
	c14406_g1	2.76707	Up	60S ribosomal protein L9
	c10205_g1	2.91089	Up	ribosomal protein L34e
	c11979_g1	3.6986	Up	60S ribosomal protein L15, variant
	c15291_g1	4.12219	Up	60S ribosomal protein L16
	c13430_g1	2.63708	Up	60S ribosomal protein L20A
	c15220_g1	4.64085	Up	60S ribosomal protein L7
	c860_g1	3.14966	Up	Bud13 domain-containing protein
	c8956_g1	2.63382	Up	hypothetical protein CY34DRAFT_801181
	c343_g1	3.22651	Up	hypothetical protein SPPG_06748
	c8883_g1	4.15239	Up	Putative 40S ribosomal protein S6
	c11214_g1	3.95707	Up	60S ribosomal protein
	c5856_g1	1.66936	Up	Kynureninase 1
	c6295_g1	1.53663	Up	3-hydroxyacyl-CoA dehydrogenase	yes
	c12870_g1	3.88935	Up	60S ribosomal protein L11
	c13823_g1	3.87052	Up	hypothetical protein DI09_10p410
	c2670_g1	4.88613	Up	Putative 60S ribosomal protein L3
	c12841_g1	2.18993	Up	40S ribosomal protein S15
	c13102_g1	4.09931	Up	hypothetical protein BATDEDRAFT_87732
	c493_g1	3.70049	Up	ribosomal protein S2
	c1548_g1	4.8153	Up	hypothetical protein GLOINDRAFT_335890	Yes
	c15484_g1	3.08086	Up	Putative S25 ribosomal protein
	c14379_g1	3.62754	Up	hypothetical protein SPPG_01926
	c12132_g1	3.80929	Up	hypothetical protein SPPG_06913
	c10234_g1	3.48025	Up	Putative 40S ribosomal protein S17-B
	c12564_g1	3.40647	Up	hypothetical protein GLOINDRAFT_307424
	c9311_g1	3.88649	Up	hypothetical protein PHYBLDRAFT_126729	yes
	c7638_g1	1.07635	Up	CCCH zinc finger DNA binding protein
	c8454_g1	1.53669	Up	malate synthase	yes
Secondary metabolism
	c4678_g1	2.92059	Up	alkaline phosphatase	yes
	c7299_g1	1.96629	Up	hypothetical protein HIM_05210	yes
	c8618_g1	1.38566	Up	Glycoside hydrolase, superfamily	yes
	c3839_g1	1.35902	Up	6-hydroxy-D-nicotine oxidase	yes
	c3688_g1	1.63662	Up	hypothetical protein HIM_03543	Yes
	c5067_g1	2.32458	Up	hypothetical protein TRIVIDRAFT_170124	yes
	c4162_g1	1.00891	Up	hypothetical protein HIM_06058
	c8495_g1	1.33887	Up	Ent-kaurene oxidase	yes
	c3148_g1	1.92344	Up	Flavin monooxygenase-like protein	yes
	c8389_g1	1.33075	Up	Heat shock protein sti1-like protein
	c8588_g1	1.17959	Up	Ran1-like protein kinase	yes
	c7143_g1	3.69083	Up	DSBA oxidoreductase
	c7419_g1	1.79306	Up	3-hydroxyacyl-CoA dehydrogenase, NAD binding domain, putative	yes
	c3248_g1	1.30664	Up	proline oxidase
	c2536_g1	4.98466	Up	cytochrome oxidse subunit 1	yes
	c5868_g1	1.74522	Up	hypothetical protein HIM_07767	yes
	c7447_g1	1.37391	Up	sterol 24-C-methyltransferase	yes
	c7144_g1	2.18605	Up	glutathione S-transferase
	c2425_g1	1.07075	Up	glycosyl transferase	yes
	c6079_g1	1.96208	Up	hypothetical protein TOPH_08821
	c2263_g1	1.38632	Up	kinase-like protein	yes
	c8894_g1	1.3826	Up	phosphotransferase family protein	yes
	c1118_g1	1.02517	Up	streptothricin-acetyltransferase
	c4764_g1	1.83128	Up	UbiA prenyltransferase
	c7373_g1	1.36062	Up	UDP-glucuronosyl/UDP-glucosyltransferase
	c3883_g1	1.74732	Up	Acyl-CoA N-acyltransferase
	c10187_g1	2.30271	Up	Ecdysteroid UDP-glucosyltransferase
Nitrogen and protein metabolism
	c591_g1	1.90381	Up	putative amidase	yes
	c8121_g1	2.00919	Up	putative leucine aminopeptidase 2
	c8351_g1	2.42259	Up	4-hydroxyphenylpyruvate dioxygenase	yes
	c7543_g1	1.91951	Up	hypothetical protein HIM_08996
	c6387_g1	1.32841	Up	aspartic proteinase	yes
	c8681_g1	1.11256	Up	glucose transporter	Yes
	c4451_g1	1.03843	Up	nucleotide-sugar transporter
	c6691_g1	1.24449	Up	hypothetical protein HIM_03215	yes
	c142_g1	1.54991	Up	Carboxypeptidase S1	yes
	c8490_g1	3.05241	Up	putative metallocarboxypeptidase ecm14	Yes
	c8249_g2	1.65674	Up	branched-chain amino acid aminotransferase	yes
	c6410_g1	2.82259	Up	Pentafunctional AROM polypeptide	yes
	c7941_g1	1.40233	Up	hypothetical protein TOPH_05132
	c6318_g1	3.2624	Up	adenosine deaminase family protein
	c7067_g1	1.06801	Up	Delta-1-pyrroline-5-carboxylate dehydrogenase	yes
	c7797_g1	2.5889	Up	NAD+ dependent glutamate dehydrogenase	yes
	c7667_g1	1.38292	Up	ThiJ/PfpI family protein
	c7004_g1	1.69943	Up	Glycine cleavage system P protein	Yes
	c6650_g1	2.86158	Up	2,3-dihydroxybenzoate decarboxylase
	c6837_g1	2.40403	Up	A/G-specific adenine glucosyllase
	c5127_g1	1.64799	Up	alpha/beta hydrolase fold family protein
	c7647_g2	1.29502	Up	glycosyl hydrolase
	c5277_g1	1.10178	Up	hypothetical protein HIM_05706	Yes
	c2756_g1	1.11062	Up	hypothetical protein HIM_08978
	c7609_g1	2.89995	Up	putative inactive purple acid phosphatase 16
	c8497_g2	1.22382	Up	ubiquitin hydrolase family protein
	c9029_g1	1.66764	Up	amidohydrolase	yes
	c5121_g1	1.33826	Up	beta-ketoacyl synthase	yes
	c7907_g1	1.07643	Up	Phosphoesterase	yes
	c8507_g1	1.3142	Up	succinyl-CoA:3-ketoacid-coenzyme A transferase subunit A
	c3733_g1	6.07978	Up	nitric oxide synthase	Yes
	c8110_g1	1.08529	Up	carbon-nitrogen family protein
	c5907_g1	1.52533	Up	copper-containing nitrite reductase
	c8295_g2	3.96034	Up	cyanide hydratase/nitrilase	Yes
	c8296_g1	2.25147	Up	ornithine aminotransferase	yes
	c7329_g1	1.3149	Up	1,2-dihydroxy-3-keto-5-methylthiopentene dioxygenase-like protein
	c6295_g1	1.53663	Up	3-hydroxyacyl-CoA dehydrogenase	yes
	c2415_g1	1.1501	Up	Conidial pigment biosynthesis oxidase arp2
	c9047_g1	4.38145	Up	cytochrome c oxidase subunit 1	yes
	c8017_g1	3.68989	Up	cytochrome P450 46A1	Yes
	c6885_g1	1.47169	Up	Ergosterol biosynthesis ERG4/ERG24	yes
	c394_g1	1.93838	Up	FAD dependent oxidoreductase
	c4928_g1	1.6878	Up	flavin oxidoreductase/NADH oxidase
	c6356_g1	1.51978	Up	hypothetical protein HIM_03834	yes
	c5470_g1	1.38246	Up	hypothetical protein HIM_04790	Yes
	c6495_g1	1.05066	Up	hypothetical protein HIM_05825	Yes
	c7795_g1	1.85239	Up	salicylate hydroxylase	yes
	c6258_g1	1.98379	Up	short-chain dehydrogenase/reductase	yes
	c4119_g1	1.74362	Up	Ferric/cupric reductase transmembrane component 2	yes
	c6295_g2	1.94002	Up	hypothetical protein HIM_04586	Yes
	c5203_g1	1.13531	Up	hypothetical protein HIM_06269	yes
	c15324_g1	3.00526	Up	Probable polyketide synthase 3	yes
	c3860_g1	1.5919	Up	hypothetical protein OCS_01278
	c7956_g1	2.60733	Up	metalloprotease MEP1	yes
	c7207_g1	1.68021	Up	protein tyrosine phosphatase, partial
	c15483_g1	2.91009	Up	hypothetical protein TRIREDRAFT_66935
	c6760_g1	3.28815	Up	KR domain-containing protein, partial	yes
	c6628_g3	1.66961	Up	hypothetical protein HIM_12449	yes
	c6324_g1	1.68772	Up	protein kinase subdomain-containing protein
	c8519_g1	2.65575	Up	DHHC zinc finger domain-containing protein	yes
	c12797_g1	3.8114	Up	hypothetical protein AOL_s00079g121
	c3211_g1	8.34776	Up	Fibroin light chain
	c8006_g1	1.13114	Up	proline oxidase PrnD
	c8383_g1	2.1096	Up	hypothetical protein S7711_10131
	c11725_g1	5.19559	Up	protein disulfide isomerase	yes
	c7943_g1	1.42823	Up	DnaJ, mitochondrial	yes
	c12733_g1	5.72752	Up	heat shock protein 70	yes
	c8615_g1	1.09838	Up	heat shock protein 70-2	yes
	c3385_g1	1.02688	Up	peptidyl-prolyl cis-trans isomerase 1	yes
	c8595_g2	1.04202	Up	psi1	yes
	c4087_g1	1.1618	Up	hypothetical protein OCS_00371
	c7422_g1	2.16607	Up	hsp60 mitochondrial precursor-like protein	Yes
	c5092_g1	1.282	Up	kinase-like protein	yes
	c10122_g1	3.25101	Up	hypothetical protein M427DRAFT_73326	yes
	c8605_g1	2.3241	Up	Serine/Threonine protein kinase	yes
	c8325_g2	1.66655	Up	hypothetical protein HIM_05976
	c8197_g1	1.20329	Up	ubiquitin interaction domain-containing protein
	c7397_g1	1.24128	Up	Cyclin PHO80-like protein
	c6973_g1	2.13511	Up	F-box protein
	c15403_g1	1.05758	Up	carboxypeptidase S1	yes
	c8099_g1	2.33539	Up	Peptidase S10, serine carboxypeptidase	yes
	c2077_g1	1.17426	Up	Cuticle-degrading protease	yes
	c8306_g1	1.18111	Up	Peptidase cysteine/serine, trypsin-like protein	yes
	c8571_g1	1.57377	Up	serine protease	Yes
	c4155_g1	1.23757	Up	serine protease	yes
	c3045_g1	1.07726	Up	subtilisin-like serine protease PR1C	yes
	c2696_g1	1.03727	Up	tripeptidyl peptidase SED3
	c7644_g1	1.86161	Up	serine family amino acid catabolism- protein	yes
	c7147_g1	2.70212	Up	F-box and WD-40 domain-containing protein CDC4	Yes
Signal transduction
	c8659_g1	1.21744	Up	GTPase activating protein	Yes
	c8236_g1	1.16937	Up	ATPase, P-type, calcium-transporting, PMCA-type	yes
	c6728_g1	1.00313	Up	hypothetical protein HIM_02845	yes
	c8715_g1	4.44135	Up	guanine nucleotide-binding protein subunit beta-2-like 1	yes
	c14508_g1	2.58862	Up	pheromone receptor	yes
	c4807_g1	1.15064	Up	mitochondrial copper ion transporter
	c11562_g1	4.57328	Up	translationally-controlled tumor protein
	c1263_g1	1.34179	Up	hypothetical protein HIM_08951	yes
	c5924_g1	1.04944	Up	serine/threonine-protein kinase ppk6
	c8353_g1	1.019	Up	Serine/threonine-protein kinase SRPK	yes
	c7768_g1	3.38698	Up	Arginase
	c6737_g1	1.08315	Up	hypothetical protein TOPH_01133
	c8049_g1	1.32241	Up	Metallocarboxypeptidase A-like protein
	c2507_g1	2.18372	Up	metalloprotease 1 protein	yes
	c4669_g1	3.16556	Up	metalloprotease-like protein	yes
	c3525_g1	1.04181	Up	alpha/beta hydrolase fold protein	yes
	c1056_g1	7.03169	Up	Fibrohexamerin
	c8552_g1	3.31934	Up	arsenical-resistance protein
	c8580_g1	2.48264	Up	carboxylic acid transport protein
	c6474_g1	1.44303	Up	dimethylaniline monooxygenase	yes
	c3336_g1	2.78797	Up	hypothetical protein AK830_g403	yes
	c6773_g1	1.26612	Up	hypothetical protein HIM_03269	yes
	c6127_g1	1.11406	Up	hypothetical protein HIM_03762	yes
	c8378_g1	1.60316	Up	hypothetical protein HIM_05070
	c8210_g1	2.57293	Up	hypothetical protein NECHADRAFT_104735
	c7440_g1	1.7252	Up	major facilitator superfamily transporter
	c14230_g1	1.34572	Up	MFS multidrug transporter	yes
	c6165_g1	1.89756	Up	MFS phospholipid transporter Git1, partial	yes
	c8029_g1	1.31069	Up	MFS quinate transporter	yes
	c1637_g1	3.30889	Up	mitochondrial substrate carrier family protein ancA	yes
	c8149_g1	1.32256	Up	ZIP metal ion transporter
Table S4-3 Function analysis of the significant down regulate DEGs under JH stress (summary)
Gene function	Gene number
Cell structure and function	94
Stress response and defense	18
Cell cycle and gene transcription	113
Carbohydrate metabolism	49
Lipid metabolism	18
Energy metabolism	89
Secondary metabolism	4
Nitrogen and protein metabolism	92
Signal transduction	67
Unknown	217
PHI	372
Table S4-4. Function analysis of the significant down regulate DEGs under JH stress
Gene function	Gene ID	log2 Ratio (JH stress/normal)	Regulate	Description	PHI*
Cell wall construction and modification	c6417_g1	-3.77183	Down	aqy1p [Saccharomyces arboricola H-6];	Yes
	c5464_g1	-1.23409	Down	1,3-beta-glucan synthase component FKS1 [Hirsutella minnesotensis 3608];	Yes
	c4709_g1	-1.47959	Down	beta-1,3-glucan synthase catalytic subunit [Ophiocordyceps sinensis CO18];	Yes
	c6911_g1	-1.69284	Down	beta-1,3-glucan synthase catalytic subunit [Ophiocordyceps sinensis CO18];	Yes
	c4094_g1	-1.13034	Down	1,3-beta-glucan synthase component GLS2 [Purpureocillium lilacinum];	Yes
	c5886_g2	-2.49588	Down	hypothetical protein HIM_07529 [Hirsutella minnesotensis 3608];	Yes
	c1289_g2	-1.97419	Down	Alpha-pyrone synthesis polyketide synthase-like Pks18 [Hirsutella minnesotensis 3608];	Yes
	c6917_g1	-1.85753	Down	Alpha-pyrone synthesis polyketide synthase-like Pks18 [Hirsutella minnesotensis 3608];	Yes
	c4179_g1	-3.15999	Down	hypothetical protein HIM_08250 [Hirsutella minnesotensis 3608];	Yes
	c4341_g1	-1.44406	Down	hypothetical protein HIM_08250 [Hirsutella minnesotensis 3608];	Yes
	c7881_g2	-1.10943	Down	putative transporter [Tolypocladium ophioglossoides CBS 100239];
	c7815_g1	-1.26363	Down	Bicarbonate transporter, eukaryotic [Ophiocordyceps sinensis CO18];
	c5839_g1	-1.88223	Down	succinyl-CoA:3-ketoacid-coenzyme A transferase [Ophiocordyceps sinensis CO18];
	c5774_g1	-1.59175	Down	Spc97/Spc98 family protein [Ophiocordyceps sinensis CO18];
	c8592_g1	-2.82839	Down	Spc97/Spc98 family protein [Ophiocordyceps sinensis CO18];
	c6299_g1	-1.03884	Down	Armadillo-like helical [Ophiocordyceps sinensis CO18];
	c4335_g1	-2.18972	Down	tubulin, alpha, ubiquitous [Gonapodya prolifera JEL478];	Yes
	c5613_g1	-1.05492	Down	secretion pathway protein Sls2/Rcy1 [Ophiocordyceps sinensis CO18];
	c7509_g3	-1.1125	Down	hypothetical protein HIM_05059 [Hirsutella minnesotensis 3608];	Yes
	c2340_g1	-2.23161	Down	hypothetical protein HIM_08231 [Hirsutella minnesotensis 3608];
	c6632_g1	-2.14784	Down	hypothetical protein HIM_09340 [Hirsutella minnesotensis 3608];	Yes
	c7566_g2	-2.78246	Down	hypothetical protein HIM_10854 [Hirsutella minnesotensis 3608];
	c8112_g3	-2.10005	Down	hypothetical protein FAVG1_12698 [Fusarium avenaceum];
	c6118_g3	-1.19871	Down	Regulator of G protein signaling superfamily [Ophiocordyceps sinensis CO18];	Yes
	c6770_g1	-1.23214	Down	Amino acid transporter, transmembrane [Ophiocordyceps sinensis CO18];
	c6007_g2	-2.17666	Down	DUF1212 domain membrane protein [Ophiocordyceps sinensis CO18];
	c2787_g1	-3.13214	Down	hypothetical protein OCS_02850 [Ophiocordyceps sinensis CO18];	Yes
	c2589_g1	-1.69897	Down	hypothetical protein OCS_04451 [Ophiocordyceps sinensis CO18];
	c5023_g1	-1.48805	Down	siderophore biosynthesis protein [Ophiocordyceps sinensis CO18];
	c4998_g1	-5.05518	Down	peptidase family M28 family [Purpureocillium lilacinum];
	c4127_g1	-1.41993	Down	Cadherin-like protein [Ophiocordyceps sinensis CO18];
	c4831_g1	-2.67129	Down	putative mitochondrial chaperone BCS1-B [Tolypocladium ophioglossoides CBS 100239];	Yes
	c3427_g1	-2.96591	Down	Cytochrome b5 [Ophiocordyceps sinensis CO18];	Yes
	c6536_g1	-1.29999	Down	dienelactone hydrolase [Ophiocordyceps sinensis CO18];
	c4160_g1	-2.64028	Down	triacylglycerol lipase-like protein [Ophiocordyceps sinensis CO18];	Yes
	c5165_g1	-1.11463	Down	hypothetical protein HIM_01222 [Hirsutella minnesotensis 3608];
	c4033_g1	-1.65409	Down	Glycosyl transferase, family 2 [Ophiocordyceps sinensis CO18];	Yes
	c8575_g1	-3.00982	Down	LysM domain-containing protein, partial [Metarhizium majus ARSEF 297];	Yes
	c1487_g1	-2.40779	Down	apoptosis-inducing factor, partial [Fusarium langsethiae];
	c4067_g1	-1.75955	Down	hypothetical protein TOPH_00306 [Tolypocladium ophioglossoides CBS 100239];
	c4853_g1	-1.24954	Down	putative transporter MCH4 [Tolypocladium ophioglossoides CBS 100239];	Yes
	c7521_g4	-1.1596	Down	1-phosphatidylinositol phosphodiesterase [Tolypocladium ophioglossoides CBS 100239];
	c3230_g1	-1.24293	Down	Mitochondrial outer membrane protein iml-2 [Tolypocladium ophioglossoides CBS 100239];
	c5341_g2	-1.14807	Down	hypothetical protein HIM_03676 [Hirsutella minnesotensis 3608];	Yes
	c5233_g1	-1.10321	Down	hypothetical protein HIM_05416 [Hirsutella minnesotensis 3608];	Yes
	c2010_g1	-1.04732	Down	hypothetical protein HIM_05674 [Hirsutella minnesotensis 3608];
	c5960_g1	-1.75553	Down	hypothetical protein HIM_08288 [Hirsutella minnesotensis 3608];	Yes
	c5960_g3	-3.12928	Down	hypothetical protein HIM_08288 [Hirsutella minnesotensis 3608];	Yes
	c4793_g1	-2.29468	Down	hypothetical protein HIM_09219 [Hirsutella minnesotensis 3608];	Yes
	c4204_g1	-5.17594	Down	hypothetical protein HIM_10854 [Hirsutella minnesotensis 3608];
	c4148_g1	-1.83018	Down	hypothetical protein HIM_11889 [Hirsutella minnesotensis 3608];	Yes
	c1890_g1	-1.24188	Down	cmp-sialic acid transporter [Colletotrichum gloeosporioides Nara gc5];	Yes
	c9167_g1	-1.28212	Down	alpha/beta hydrolase fold-3 [Ophiocordyceps sinensis CO18];	Yes
	c5407_g1	-1.01785	Down	hypothetical protein OCS_02697 [Ophiocordyceps sinensis CO18];
	c13843_g1	-1.33384	Down	hypothetical protein OCS_02765 [Ophiocordyceps sinensis CO18];
	c5240_g1	-2.20621	Down	amino acid/polyamine transporter I [Ophiocordyceps sinensis CO18];	Yes
	c15593_g1	-1.20003	Down	magnesium-dependent phosphatase-1 family protein [Ophiocordyceps sinensis CO18];
	c5261_g1	-2.29541	Down	hypothetical protein DCS_01861 [Drechmeria coniospora];	Yes
	c7967_g1	-1.42028	Down	hypothetical protein HIM_09012 [Hirsutella minnesotensis 3608];	Yes
	c626_g1	-1.01179	Down	hypothetical protein HIM_02109 [Hirsutella minnesotensis 3608];	Yes
	c7816_g2	-1.15152	Down	hypothetical protein OCS_04388 [Ophiocordyceps sinensis CO18];
	c7596_g1	-1.02668	Down	multicopper oxidase, type 1 [Purpureocillium lilacinum];	Yes
	c4621_g1	-1.03599	Down	hypothetical protein HIM_03692 [Hirsutella minnesotensis 3608];	Yes
	c5140_g1	-3.13998	Down	cytochrome P450 monooxygenase 69 [Heterobasidion irregulare TC 32-1];	Yes
	c2733_g2	-3.94612	Down	Cytochrome P450 [Ophiocordyceps sinensis CO18];	Yes
	c7158_g7	-1.45779	Down	ABC transporter G family member 15 [Tolypocladium ophioglossoides CBS 100239];	Yes
	c8147_g3	-2.10984	Down	hypothetical protein HIM_05701 [Hirsutella minnesotensis 3608];	Yes
	c7158_g5	-1.5257	Down	ABC transporter [Pochonia chlamydosporia 170];	Yes
	c3075_g1	-1.11809	Down	penicillopepsin [Pochonia chlamydosporia 170];	Yes
	c1230_g1	-2.38184	Down	Alpha-mannosyltransferase [Ophiocordyceps sinensis CO18];	Yes
	c1029_g1	-1.04743	Down	NEFA-interacting nuclear protein NIP30 [Metarhizium guizhouense ARSEF 977];
	c1779_g1	-1.12685	Down	cell surface protei;	Yes
	c1818_g1	-1.65656	Down	cell surface protei;	Yes
	c7467_g1	-1.45098	Down	Mitochondrial protein cyt-4 [Ophiocordyceps sinensis CO18];	Yes
	c2121_g1	-1.54549	Down	hypothetical protein OIDMADRAFT_105640 [Oidiodendron maius Zn];	Yes
	c6351_g4	-1.12761	Down	hypothetical protein TRIATDRAFT_93659 [Trichoderma atroviride IMI 206040];	Yes
	c8093_g2	-1.10998	Down	Chaperone protein DnaJ, partial [Tolypocladium ophioglossoides CBS 100239];	Yes
	c2417_g1	-5.02711	Down	hypothetical protein PISL3812_09160 [Talaromyces islandicus];	Yes
	c5803_g1	-1.42515	Down	hypothetical protein HIM_03957 [Hirsutella minnesotensis 3608];
	c6994_g2	-1.55947	Down	hypothetical protein HIM_06894 [Hirsutella minnesotensis 3608];
	c3712_g2	-2.11135	Down	hypothetical protein UVI_02058060 [Ustilaginoidea virens];
	c10049_g1	-1.63433	Down	Extracellular membrane protein, CFEM domain protein [Metarhizium album ARSEF 1941];	Yes
	c4410_g1	-3.61627	Down	integral membrane family protein [Metarhizium acridum CQMa 102];	Yes
	c3281_g1	-1.05228	Down	hypothetical protein OCS_01074 [Ophiocordyceps sinensis CO18];
	c6938_g1	-1.95123	Down	hypothetical protein OCS_03244 [Ophiocordyceps sinensis CO18];
	c5284_g1	-1.16168	Down	SPX superfamily protein [Ophiocordyceps sinensis CO18];	Yes
	c5525_g1	-1.10306	Down	Extracellular membrane protein, CFEM domain protein [Ophiocordyceps sinensis CO18];	Yes
	c2309_g1	-1.98806	Down	low temperature requirement A [Purpureocillium lilacinum];
	c5291_g2	-2.00759	Down	low temperature requirement A [Purpureocillium lilacinum];
	c4988_g1	-1.20601	Down	hypothetical protein VFPBJ_08578 [Purpureocillium lilacinum];
	c423_g1	-2.20551	Down	low temperature requirement A [Pochonia chlamydosporia 170];
	c6910_g1	-2.29399	Down	hypothetical protein NOR_02329 [Metarhizium rileyi RCEF 4871];
	c8603_g2	-2.29372	Down	LysM domain-containing protein [Metarhizium robertsii ARSEF 23];
	c3145_g1	-1.00806	Down	Actin cortical patch SUR7/pH-response regulator PalI [Ophiocordyceps sinensis CO18];
Stress response and defense
	c2671_g1	-1.24705	Down	DNA polymerase zeta catalytic subunit [Tolypocladium ophioglossoides CBS 100239];	Yes
	c7010_g1	-1.83126	Down	Serine/threonine-protein kinase tel-1 [Ophiocordyceps sinensis CO18];	Yes
	c6953_g1	-1.38781	Down	Nse4 [Ophiocordyceps sinensis CO18];
	c4419_g1	-1.56315	Down	heme peroxidase [Ophiocordyceps sinensis CO18];	Yes
	c3969_g1	-1.46115	Down	hypothetical protein NECHADRAFT_40389 [Nectria haematococca mpVI 77-13-4];
	c6602_g1	-1.12162	Down	DnaJ domain protein [Ophiocordyceps sinensis CO18];	Yes
	c666_g1	-1.15982	Down	protein of unknown function DUF3328 [Aspergillus parasiticus SU-1];
	c4435_g1	-1.50214	Down	hypothetical protein LEL_10022 [Cordyceps confragosa RCEF 1005];
	c5409_g2	-1.28768	Down	heme peroxidase [Ophiocordyceps sinensis CO18];	Yes
	c5134_g2	-2.52013	Down	Heat-labile enterotoxin IIA, A chain, partial [Metarhizium brunneum ARSEF 3297];	Yes
	c312_g1	-3.4097	Down	hypothetical protein HIM_06198 [Hirsutella minnesotensis 3608];	Yes
	c3151_g1	-1.62502	Down	hypothetical protein HIM_06198 [Hirsutella minnesotensis 3608];	Yes
	c8104_g4	-1.94414	Down	cholera enterotoxin subunit A2 [Beauveria bassiana ARSEF 2860];	Yes
	c10023_g1	-2.16567	Down	citrinin biosynthesis oxydoreductase CtnB [Ophiocordyceps sinensis CO18];	Yes
	c2170_g1	-1.31921	Down	Aerolysin-like toxin, beta complex domain protein [Ophiocordyceps sinensis CO18];
	c3295_g1	-2.48134	Down	Aerolysin-like toxin, beta complex domain protein [Ophiocordyceps sinensis CO18];
	c708_g1	-1.171	Down	Heat-labile enterotoxin IIB, A chain [Aschersonia aleyrodis RCEF 2490];	Yes
	c2243_g1	-3.57631	Down	hypothetical protein HIM_06194 [Hirsutella minnesotensis 3608];	Yes
Cell cycle and gene transcription	c5569_g1	-3.28948	Down	hypothetical protein HIM_00662 [Hirsutella minnesotensis 3608];
	c319_g1	-1.42779	Down	DNA-directed DNA polymerase X [Ophiocordyceps sinensis CO18];
	c5076_g1	-2.81495	Down	hypothetical protein HIM_11320 [Hirsutella minnesotensis 3608];	Yes
	c2785_g1	-3.48848	Down	hypothetical protein HIM_12602 [Hirsutella minnesotensis 3608];
	c4677_g1	-1.12293	Down	ATP-dependent DNA helicase mph1 [Ophiocordyceps sinensis CO18];	Yes
	c8594_g1	-2.73241	Down	polyprotein [Pochonia chlamydosporia 170];
	c4017_g1	-4.25326	Down	hypothetical protein HIM_11016 [Hirsutella minnesotensis 3608];
	c7082_g1	-1.11183	Down	Periodic tryptophan protein 2 [Ophiocordyceps sinensis CO18];	Yes
	c8612_g1	-1.45413	Down	Eukaryotic translation initiation factor 3 subunit L [Hirsutella minnesotensis 3608];
	c8026_g1	-1.00808	Down	eukaryotic ribosome biogenesis protein 1 [Ophiocordyceps sinensis CO18];	Yes
	c643_g1	-1.01416	Down	hypothetical protein HIM_07776 [Hirsutella minnesotensis 3608];
	c8537_g1	-1.20687	Down	hypothetical protein HIM_03688 [Hirsutella minnesotensis 3608];	Yes
	c8338_g1	-1.97913	Down	Dolichyl-diphosphooligosaccharide-protein glycosyltransferase 48kDa subunit [Ophiocordyceps sinensis CO18];
	c2482_g1	-1.07217	Down	flavin-binding monooxygenase-like protein [Ophiocordyceps sinensis CO18];
	c7127_g2	-1.80151	Down	putative kinase C1B1.02c [Tolypocladium ophioglossoides CBS 100239];
	c6020_g1	-1.85939	Down	DNA polymerase epsilon catalytic subunit A [Hirsutella minnesotensis 3608];
	c3964_g1	-1.2816	Down	Exosome complex exonuclease dis3 [Hirsutella minnesotensis 3608];	Yes
	c4846_g1	-1.36544	Down	Adenine phosphoribosyltransferase [Hirsutella minnesotensis 3608];
	c3876_g1	-1.56904	Down	vegetative incompatibility protein het-e-1 [Colletotrichum incanum];	Yes
	c4500_g1	-1.348	Down	UV-damage endonuclease [Hirsutella minnesotensis 3608];
	c5829_g2	-1.09981	Down	Isocitrate dehydrogenase [NAD] subunit 1, mitochondrial [Tolypocladium ophioglossoides CBS 100239];	Yes
	c10612_g1	-1.0648	Down	Uroporphyrinogen-III C-methyltransferase [Tolypocladium ophioglossoides CBS 100239];
	c6102_g1	-1.02759	Down	phosphoserine aminotransferase [Ophiocordyceps sinensis CO18];
	c7972_g1	-1.32919	Down	Putative xanthine permease [Hirsutella minnesotensis 3608];	Yes
	c7971_g1	-1.01155	Down	hypothetical protein UVI_02032820 [Ustilaginoidea virens];
	c2343_g1	-1.52933	Down	hypothetical protein HIM_01522 [Hirsutella minnesotensis 3608];	Yes
	c721_g1	-1.86273	Down	Transcriptional activator protein DAL81 [Tolypocladium ophioglossoides CBS 100239];	Yes
	c8111_g2	-1.04185	Down	N-terminal binuclear Zn cluster-containing protein [Ophiocordyceps sinensis CO18];	Yes
	c4393_g1	-1.98979	Down	hypothetical protein TOPH_08768 [Tolypocladium ophioglossoides CBS 100239];
	c6743_g1	-1.80114	Down	hypothetical protein HIM_07872 [Hirsutella minnesotensis 3608];	Yes
	c7819_g4	-2.82899	Down	hypothetical protein HIM_11293 [Hirsutella minnesotensis 3608];
	c9125_g1	-1.30927	Down	Homeodomain-related protein [Ophiocordyceps sinensis CO18];	Yes
	c7451_g1	-1.04183	Down	Transcriptional activator protein DAL81 [Tolypocladium ophioglossoides CBS 100239];	Yes
	c8642_g1	-1.31141	Down	protein phosphatase PP2A regulatory subunit A [Ophiocordyceps sinensis CO18];	Yes
	c3923_g1	-1.09935	Down	Ribonuclease H-like protein [Cordyceps confragosa RCEF 1005];
	c6628_g2	-2.29072	Down	hypothetical protein HIM_12392 [Hirsutella minnesotensis 3608];
	c4804_g1	-5.05231	Down	hirsutellin A [Ophiocordyceps sinensis CO18];
	c7157_g2	-2.04313	Down	Poly A polymerase, head domain protein [Ophiocordyceps sinensis CO18];
	c7772_g3	-1.91057	Down	DNA-directed RNA polymerase I subunit RPA1 [Aschersonia aleyrodis RCEF 2490];
	c1765_g1	-1.20451	Down	hypothetical protein TRIVIDRAFT_43601, partial [Trichoderma virens Gv29-8];	Yes
	c14387_g1	-1.57143	Down	hypothetical protein TOPH_07181 [Tolypocladium ophioglossoides CBS 100239];	Yes
	c7344_g1	-1.01419	Down	Cell division cycle protein [Tolypocladium ophioglossoides CBS 100239];
	c7548_g1	-1.01905	Down	DNA-directed RNA polymerase III subunit RPC1 [Hirsutella minnesotensis 3608];
	c4522_g1	-1.06164	Down	hypothetical protein HIM_07562 [Hirsutella minnesotensis 3608];	Yes
	c8451_g1	-1.14264	Down	hypothetical protein HIM_09697 [Hirsutella minnesotensis 3608];
	c7784_g1	-1.26485	Down	COP9 signalosome complex subunit 12 [Ophiocordyceps sinensis CO18];
	c5531_g1	-1.21889	Down	hypothetical protein HIM_07473 [Hirsutella minnesotensis 3608];
	c6514_g1	-1.70825	Down	hypothetical protein OOU_Y34scaffold00649g34 [Magnaporthe oryzae Y34];	Yes
	c739_g1	-1.62193	Down	transposase [Purpureocillium lilacinum];	Yes
	c3685_g1	-2.86467	Down	FKBP12-associated protein 1-like protein [Tolypocladium ophioglossoides CBS 100239];	Yes
	c2383_g1	-2.90098	Down	basic-Leucine zipper transcription factor [Ophiocordyceps sinensis CO18];	Yes
	c6031_g1	-1.05034	Down	Amino acid adenylation [Metarhizium rileyi RCEF 4871];	Yes
	c4377_g1	-1.00811	Down	SPO22-domain-containing protein [Ophiocordyceps sinensis CO18];
	c4579_g1	-1.32425	Down	Cytochrome P450, partial [Metarhizium majus ARSEF 297];	Yes
	c1042_g1	-1.34074	Down	hypothetical protein AK830_g8556 [Neonectria ditissima];	Yes
	c6707_g2	-2.69182	Down	hypothetical protein HIM_06998 [Hirsutella minnesotensis 3608];
	c14292_g1	-2.62678	Down	hypothetical protein HIM_09263 [Hirsutella minnesotensis 3608];
	c5824_g1	-1.20506	Down	hypothetical protein HIM_11583 [Hirsutella minnesotensis 3608];
	c4718_g1	-1.14193	Down	zinc finger domain-containing protein [Ophiocordyceps sinensis CO18];	Yes
	c6253_g1	-1.33596	Down	zinc finger domain-containing protein [Ophiocordyceps sinensis CO18];	Yes
	c6860_g2	-1.08356	Down	vacuolar protein-sorting protein bro-1 [Purpureocillium lilacinum];	Yes
	c8000_g1	-1.24153	Down	hypothetical protein HIM_06293 [Hirsutella minnesotensis 3608];
	c8104_g1	-2.37227	Down	hypothetical protein HIM_10625 [Hirsutella minnesotensis 3608];	Yes
	c5274_g1	-3.40972	Down	transposase [Purpureocillium lilacinum];	Yes
	c8472_g1	-6.50775	Down	Urea amidolyase [Tolypocladium ophioglossoides CBS 100239];	Yes
	c5770_g2	-1.08707	Down	Phosphopantothenate--cysteine ligase CAB2 [Tolypocladium ophioglossoides CBS 100239];
	c7113_g3	-1.77755	Down	hypothetical protein HIM_04024 [Hirsutella minnesotensis 3608];	Yes
	c4035_g1	-3.47022	Down	hypothetical protein HIM_10906 [Hirsutella minnesotensis 3608];	Yes
	c7642_g1	-3.71568	Down	hypothetical protein HIM_11718 [Hirsutella minnesotensis 3608];
	c7906_g3	-2.26099	Down	transposase-like protein [Beauveria bassiana ARSEF 2860];
	c2761_g1	-1.61379	Down	hypothetical protein DCS_04651 [Drechmeria coniospora];	Yes
	c3121_g1	-4.85086	Down	hypothetical protein DCS_04265 [Drechmeria coniospora];
	c5845_g1	-1.99522	Down	Putative ATP-dependent DNA helicase Q1, partial [Fusarium oxysporum f. sp. cubense race 1];	Yes
	c3266_g1	-2.13184	Down	hypothetical protein HIM_11960 [Hirsutella minnesotensis 3608];	Yes
	c3744_g1	-4.15082	Down	transposase, partial [Metarhizium majus ARSEF 297];
	c7993_g1	-1.82085	Down	transposase, partial [Metarhizium majus ARSEF 297];
	c2503_g1	-2.43745	Down	transposase [Fusarium langsethiae];
	c4227_g1	-2.47788	Down	hypothetical protein HIM_11076 [Hirsutella minnesotensis 3608];
	c4446_g1	-1.05378	Down	hypothetical protein HIM_12093 [Hirsutella minnesotensis 3608];
	c7336_g1	-1.33139	Down	hypothetical protein HIM_12596 [Hirsutella minnesotensis 3608];
	c3942_g1	-2.98125	Down	hypothetical protein FOXB_04416 [Fusarium oxysporum Fo5176];
	c4696_g1	-6.39176	Down	ac transposase [Colletotrichum tofieldiae];
	c8467_g2	-1.1772	Down	hypothetical protein HIM_01506 [Hirsutella minnesotensis 3608];	Yes
	c7665_g1	-1.17231	Down	ATPase, AAA-type, core [Ophiocordyceps sinensis CO18];	Yes
	c3871_g1	-1.55511	Down	DNA-directed DNA polymerase X [Ophiocordyceps sinensis CO18];
	c7256_g1	-1.03875	Down	C3HC4 typ;
	c6292_g3	-2.16424	Down	hypothetical protein HIM_10375 [Hirsutella minnesotensis 3608];
	c5824_g2	-2.37778	Down	hypothetical protein HIM_11583 [Hirsutella minnesotensis 3608];
	c5300_g1	-3.30804	Down	reverse transcriptase [Metarhizium guizhouense ARSEF 977];
	c5103_g1	-4.47562	Down	hypothetical protein S7711_02966 [Stachybotrys chartarum IBT 7711];	Yes
	c5348_g3	-2.91821	Down	QDE-2-interacting protein [Ophiocordyceps sinensis CO18];
	c2969_g1	-2.43722	Down	hypothetical protein VFPPC_12026 [Pochonia chlamydosporia 170];
	c7508_g5	-1.18031	Down	L-aminoadipate-semialdehyde dehydrogenase [Tolypocladium ophioglossoides CBS 100239];	Yes
	c6847_g1	-3.06229	Down	BcNRPS3, nonribosomal peptide synthetase [Ophiocordyceps sinensis CO18];	Yes
	c6847_g2	-1.08807	Down	BcNRPS3, nonribosomal peptide synthetase [Ophiocordyceps sinensis CO18];	Yes
	c7009_g2	-1.54886	Down	Amino acid adenylation [Ophiocordyceps sinensis CO18];	Yes
	c13859_g1	-2.3796	Down	hypothetical protein HIM_10166 [Hirsutella minnesotensis 3608];
	c7999_g1	-1.19073	Down	ankyrin repeat protein [Ophiocordyceps sinensis CO18];	Yes
	c2064_g1	-1.1981	Down	transcription factor [Fusarium langsethiae];	Yes
	c2517_g1	-1.42915	Down	Xylanolytic transcriptional activator xlnR [Tolypocladium ophioglossoides CBS 100239];	Yes
	c2651_g1	-1.52176	Down	SET domain-containing protein [Purpureocillium lilacinum];
	c9434_g1	-1.08479	Down	DNA-dependent RNA polymerase I subunit A43 [Metarhizium rileyi RCEF 4871];
	c5957_g1	-3.13784	Down	hypothetical protein NECHADRAFT_70660 [Nectria haematococca mpVI 77-13-4];	Yes
	c5313_g1	-1.16125	Down	glycosyltransferase family 20 [Purpureocillium lilacinum];	Yes
	c4002_g1	-2.05767	Down	hypothetical protein MMYC01_202793 [Madurella mycetomatis];	Yes
	c6862_g2	-1.27891	Down	phosphatidylcholine-sterol O-acyltransferase-like protein [Ophiocordyceps sinensis CO18];
	c1824_g1	-1.90961	Down	alpha-1,6-mannosyltransferase Och1 [Metarhizium acridum CQMa 102];	Yes
	c8572_g2	-1.13246	Down	hypothetical protein TOPH_02786 [Tolypocladium ophioglossoides CBS 100239];
	c8475_g2	-1.32187	Down	hypothetical protein HIM_08895 [Hirsutella minnesotensis 3608];	Yes
	c8382_g1	-3.36418	Down	CHY zinc finger domain protein [Metarhizium robertsii ARSEF 23];
	c7086_g4	-1.50226	Down	beta-lactamase family protein [Ophiocordyceps sinensis CO18];	Yes
	c4983_g1	-1.19104	Down	alcohol dehydrogenase-like protein [Pochonia chlamydosporia 170];	Yes
	c5465_g2	-1.52692	Down	pol protein [Purpureocillium lilacinum];
Carbohydrate metabolism
	c1829_g1	-2.34957	Down	hypothetical protein XA68_5873 [Ophiocordyceps unilateralis];
	c6826_g1	-1.17538	Down	Glycerol-3-phosphate dehydrogenase [NA;
	c7463_g4	-1.29221	Down	Alpha amylase [Ophiocordyceps sinensis CO18];	Yes
	c2673_g1	-1.11528	Down	beta-glucosidase [Purpureocillium lilacinum];	Yes
	c4521_g1	-1.93238	Down	Glucoamylase [Tolypocladium ophioglossoides CBS 100239];	Yes
	c4189_g1	-1.24495	Down	Pyridoxal phosphate-dependent decarboxylase [Ophiocordyceps sinensis CO18];
	c4758_g1	-2.45921	Down	hypothetical protein HIM_11791 [Hirsutella minnesotensis 3608];
	c5901_g1	-1.06199	Down	peptidyl-prolyl isomerase CWC27 [Ophiocordyceps sinensis CO18];	Yes
	c5348_g2	-1.68357	Down	QDE-2-interacting protein [Ophiocordyceps sinensis CO18];
	c8268_g3	-3.11118	Down	hypothetical protein HIM_00143 [Hirsutella minnesotensis 3608];
	c7766_g1	-2.22369	Down	hypothetical protein HIM_05073 [Hirsutella minnesotensis 3608];	Yes
	c8251_g1	-1.06657	Down	protein kinase C [Ophiocordyceps sinensis CO18];	Yes
	c6163_g1	-1.36778	Down	ATP-citrate synthase subunit 1 [Ophiocordyceps sinensis CO18];	Yes
	c4237_g1	-1.96229	Down	hypothetical protein HIM_05758 [Hirsutella minnesotensis 3608];	Yes
	c6140_g1	-1.52326	Down	Alpha/beta hydrolase domain-containing protein 13 [Tolypocladium ophioglossoides CBS 100239];
	c13988_g1	-3.0038	Down	hypothetical protein ANOM_001444 [Aspergillus nomius NRRL 13137];	Yes
	c2510_g1	-2.558	Down	hypothetical protein ANOM_001444 [Aspergillus nomius NRRL 13137];	Yes
	c4433_g1	-1.44381	Down	putative polyketide synthase [Fusarium foetens];	Yes
	c15643_g1	-2.99606	Down	related to polyketide synthase [Claviceps purpurea 20.1];	Yes
	c3301_g1	-3.19512	Down	BcPKS10, polyketide synthase [Botrytis cinerea T4];	Yes
	c6349_g1	-2.96346	Down	putative enoyl-CoA hydratase, mitochondrial [Drechmeria coniospora];	Yes
	c8062_g2	-1.23437	Down	hypothetical protein XA68_3734 [Ophiocordyceps unilateralis];	Yes
	c14654_g1	-2.45028	Down	hypothetical protein XA68_1045 [Ophiocordyceps unilateralis];	Yes
	c3682_g1	-5.38184	Down	chitinase [Hirsutella thompsonii];	Yes
	c4321_g1	-1.99337	Down	hypothetical protein V500_00165 [Pseudogymnoascus sp. VKM F-451;	Yes
	c3524_g1	-2.22772	Down	chitinase [Ophiocordyceps sinensis CO18];	Yes
	c4737_g1	-1.01997	Down	glycosyl hydrolase, family 18, putative [Aspergillus fischeri NRRL 181];	Yes
	c7984_g3	-3.12497	Down	MOSC domain-containing protein [Colletotrichum gloeosporioides Cg-14];	Yes
	c6348_g1	-4.8348	Down	non-ribosomal peptide synthetase [Ophiocordyceps sinensis CO18];	Yes
	c1289_g1	-1.11169	Down	Alpha-pyrone synthesis polyketide synthase-like Pks18 [Hirsutella minnesotensis 3608];	Yes
	c6524_g1	-1.57548	Down	beta-ketoacyl synthase domain-containing protein [Isaria fumosorosea ARSEF 2679];	Yes
	c5048_g1	-1.42607	Down	hypothetical protein HIM_00714 [Hirsutella minnesotensis 3608];
	c7298_g1	-1.07697	Down	Phosphatidylinositol 4,5-bisphosphate-binding protein SLM1 [Tolypocladium ophioglossoides CBS 100239];
	c6549_g1	-1.00624	Down	hypothetical protein HIM_04040 [Hirsutella minnesotensis 3608];
	c3777_g1	-1.18932	Down	hypothetical protein HIM_03338 [Hirsutella minnesotensis 3608];	Yes
	c7000_g1	-1.12316	Down	arresti;
	c5016_g2	-1.74234	Down	CFEM domain-containing protein [Beauveria bassiana ARSEF 2860];	Yes
	c3437_g1	-1.62473	Down	LysM domain protein, putative [Arthroderma benhamiae CBS 112371];	Yes
	c3228_g1	-2.15256	Down	exo-1,3-beta-D-glucanase [Colletotrichum simmondsii];
	c3589_g1	-1.84994	Down	exo-1,3-beta-D-glucanase [Colletotrichum higginsianum];
	c3780_g1	-1.36916	Down	formamidase [Ophiocordyceps sinensis CO18];
	c2354_g1	-2.87146	Down	subtilisin-like serine protease precursor, partial [Metarhizium brunneum ARSEF 3297];	Yes
	c5764_g1	-1.497	Down	Beta-hexosaminidase, partial [Tolypocladium ophioglossoides CBS 100239];	Yes
	c3452_g1	-2.39563	Down	chitinase [Hirsutella thompsonii];	Yes
	c5129_g1	-1.98506	Down	peptidase family M28 [Ophiocordyceps sinensis CO18];
	c8073_g1	-1.44878	Down	secreted aspartic proteinase [Ophiocordyceps sinensis CO18];	Yes
	c7783_g1	-1.4927	Down	chitosanase [Purpureocillium lilacinum];	Yes
	c2050_g1	-2.47581	Down	hypothetical protein HIM_11298 [Hirsutella minnesotensis 3608];	Yes
	c8680_g2	-1.36786	Down	DEAD-like helicase [Ophiocordyceps sinensis CO18];
Lipid metabolism
	c5779_g1	-1.25766	Down	fatty acid synthase beta subunit dehydratase [Ophiocordyceps sinensis CO18];	Yes
	c7252_g1	-1.14891	Down	Acetyl-CoA carboxylase [Hirsutella minnesotensis 3608];	Yes
	c7252_g2	-1.52396	Down	Acetyl-CoA carboxylase [Hirsutella minnesotensis 3608];	Yes
	c4138_g1	-1.08181	Down	hypothetical protein HIM_08477 [Hirsutella minnesotensis 3608];	Yes
	c4271_g1	-1.19651	Down	hypothetical protein XA68_3005 [Ophiocordyceps unilateralis];	Yes
	c7366_g1	-2.69825	Down	Octanoyltransferase [Ophiocordyceps sinensis CO18];
	c5484_g1	-1.26735	Down	dihydroceramide delt;
	c8567_g1	-1.64837	Down	hypothetical protein XA68_107 [Ophiocordyceps unilateralis];	Yes
	c3025_g1	-1.42616	Down	related to 3-hydroxybutyryl-CoA dehydrogenase [Fusarium fujikuroi IMI 58289];	Yes
	c8480_g1	-1.09516	Down	short chain dehydrogenase [Ophiocordyceps sinensis CO18];	Yes
	c4234_g1	-1.27289	Down	3-hydroxybutyryl-CoA dehydratase [Ophiocordyceps sinensis CO18];
	c6218_g1	-1.39952	Down	bactericidal permeability-increasing protein [Ophiocordyceps sinensis CO18];
	c6826_g3	-1.30295	Down	hypothetical protein HIM_08504 [Hirsutella minnesotensis 3608];	Yes
	c3401_g1	-1.00854	Down	related to Phospholipase D [Fusarium fujikuroi IMI 58289];
	c4523_g1	-3.02601	Down	hypothetical protein HIM_05186 [Hirsutella minnesotensis 3608];	Yes
	c4370_g1	-5.82863	Down	hypothetical protein HIM_08361 [Hirsutella minnesotensis 3608];	Yes
	c4817_g1	-1.21954	Down	hypothetical protein THITE_120596 [Thielavia terrestris NRRL 8126];	Yes
	c3890_g1	-2.05908	Down	hypothetical protein DCS_05519 [Drechmeria coniospora];	Yes
Energy metabolism
	c8514_g1	-1.53002	Down	Pentafunctional AROM polypeptide [Tolypocladium ophioglossoides CBS 100239];	Yes
	c4780_g1	-1.46808	Down	putative succinyl-CoA ligase [GDP-forming] subunit beta, mitochondrial [Tolypocladium ophioglossoides CBS 100239];	Yes
	c6449_g1	-2.10239	Down	putative mitochondrial chaperone BCS1-B [Tolypocladium ophioglossoides CBS 100239];	Yes
	c6096_g1	-1.82188	Down	hypothetical protein THAR02_09298 [Trichoderma harzianum];	Yes
	c1697_g1	-2.45692	Down	hypothetical protein HIM_09521 [Hirsutella minnesotensis 3608];	Yes
	c3768_g2	-1.36051	Down	SNF2-related protein [Ophiocordyceps sinensis CO18];	Yes
	c15110_g1	-1.38159	Down	hypothetical protein THITE_2107922 [Thielavia terrestris NRRL 8126];	Yes
	c12548_g1	-1.69045	Down	protein kinase-like domain [Colletotrichum incanum];	Yes
	c5808_g1	-1.68446	Down	lipid A export ATP-binding/permease protein msbA [Pochonia chlamydosporia 170];	Yes
	c4851_g1	-1.19316	Down	Pyridine nucleotide-disulfide oxidoreductase, FAD/NA;	Yes
	c5409_g1	-1.39923	Down	linoleate diol synthase [Purpureocillium lilacinum];	Yes
	c571_g1	-1.18221	Down	hypothetical protein DCS_03557 [Drechmeria coniospora];
	c7009_g1	-1.90529	Down	Amino acid adenylation [Ophiocordyceps sinensis CO18];	Yes
	c11670_g1	-2.27988	Down	Folylpolyglutamate synthetase [Cordyceps brongniartii RCEF 3172];
	c8069_g2	-1.73494	Down	Putative glycine--tRNA ligase [Hirsutella minnesotensis 3608];
	c8129_g6	-1.66997	Down	Putative glutamate synthase [Hirsutella minnesotensis 3608];
	c8129_g1	-2.22568	Down	glutamate synthase [Ophiocordyceps sinensis CO18];
	c3277_g1	-1.09346	Down	L-aminoadipate-semialdehyde dehydrogenase [Ophiocordyceps sinensis CO18];	Yes
	c4409_g1	-1.10851	Down	L-aminoadipate-semialdehyde dehydrogenase [Ophiocordyceps sinensis CO18];	Yes
	c6174_g1	-2.13934	Down	L-ornithine;	Yes
	c8343_g1	-2.95343	Down	Alternative oxidase [Hirsutella minnesotensis 3608];	Yes
	c7185_g1	-1.03315	Down	hypothetical protein HIM_00180 [Hirsutella minnesotensis 3608];	Yes
	c8112_g4	-1.48223	Down	FAD binding domain-containing protein [Colletotrichum higginsianum];	Yes
	c4842_g1	-2.32327	Down	Cytochrome P450 [Ophiocordyceps sinensis CO18];	Yes
	c5236_g1	-1.70266	Down	hypothetical protein CGLO_09036 [Colletotrichum gloeosporioides Cg-14];	Yes
	c4396_g1	-1.24989	Down	putative aldehyde dehydrogenase-like protein [Tolypocladium ophioglossoides CBS 100239];	Yes
	c5302_g2	-1.11338	Down	External alternative NADH-ubiquinone oxidoreductase [Hirsutella minnesotensis 3608];	Yes
	c8112_g2	-2.2144	Down	hypothetical protein FG05_12222 [Fusarium graminearum];
	c8112_g1	-1.57867	Down	unnamed protein product [Fusarium graminearum];	Yes
	c5564_g1	-1.32308	Down	hypothetical protein HIM_06103 [Hirsutella minnesotensis 3608];	Yes
	c2804_g1	-1.13883	Down	hypothetical protein HIM_08940 [Hirsutella minnesotensis 3608];	Yes
	c8259_g2	-2.45888	Down	monooxygenase [Ophiocordyceps sinensis CO18];	Yes
	c3225_g1	-1.26971	Down	Uncharacterized protein TOPH_02753 [Tolypocladium ophioglossoides CBS 100239];	Yes
	c3996_g1	-2.58913	Down	FAD binding domain-containing protein [Colletotrichum gloeosporioides Nara gc5];	Yes
	c6321_g1	-1.29903	Down	NADPH cytochrome P450 [Purpureocillium lilacinum];	Yes
	c1250_g1	-1.16557	Down	Cytochrome P450 [Ophiocordyceps sinensis CO18];	Yes
	c8626_g1	-1.2887	Down	hypothetical protein NECHADRAFT_45012 [Nectria haematococca mpVI 77-13-4];	Yes
	c6351_g2	-1.01074	Down	NADP-dependent alcohol dehydrogenase C [Ophiocordyceps sinensis CO18];	Yes
	c5870_g2	-1.17569	Down	flavin-binding monooxygenase-like protein [Purpureocillium lilacinum];	Yes
	c4745_g1	-1.40371	Down	hypothetical protein HIM_02011 [Hirsutella minnesotensis 3608];	Yes
	c8184_g3	-1.67003	Down	hypothetical protein HIM_03497 [Hirsutella minnesotensis 3608];	Yes
	c3251_g1	-1.10272	Down	hypothetical protein HIM_07361 [Hirsutella minnesotensis 3608];	Yes
	c3901_g1	-3.78243	Down	hypothetical protein HIM_07821 [Hirsutella minnesotensis 3608];	Yes
	c4379_g1	-1.08642	Down	hypothetical protein FGSG_03256 [Fusarium graminearum PH-1];	Yes
	c3451_g1	-2.6651	Down	Rhamnolipids biosynthesis 3-oxoacyl-[acyl-carrier-protein] reductase-like protein [Acremonium chrysogenum ATCC 11550];	Yes
	c6114_g1	-1.02861	Down	aldo/keto reductase [Ophiocordyceps sinensis CO18];	Yes
	c4493_g1	-2.84343	Down	Pyoverdine biosynthesis [Ophiocordyceps sinensis CO18];	Yes
	c503_g1	-1.56159	Down	L-ascorbate oxidase [Ophiocordyceps sinensis CO18];	Yes
	c7025_g1	-2.35175	Down	Uncharacterized protein	Yes
	c965_g1	-1.45742	Down	hypothetical protein DCS_02692 [Drechmeria coniospora];
	c5577_g1	-5.95394	Down	hypothetical protein HIM_02965 [Hirsutella minnesotensis 3608];	Yes
	c8358_g2	-1.28787	Down	polyketide synthase [Ophiocordyceps sinensis CO18];	Yes
	c5349_g1	-3.52165	Down	hypothetical protein BC1G_04310 [Botrytis cinerea B05.10];	Yes
	c5927_g1	-1.56726	Down	polyketide synthase [Purpureocillium lilacinum];	Yes
	c5182_g1	-1.12239	Down	hypothetical protein FAVG1_00495 [Fusarium avenaceum];	Yes
	c2147_g1	-2.59712	Down	zinc-binding dehydrogenase [Pochonia chlamydosporia 170];	Yes
	c6472_g1	-1.54457	Down	ATPase, AAA-5 [Ophiocordyceps sinensis CO18];
	c8584_g1	-1.2874	Down	Myosin-1 [Hirsutella minnesotensis 3608];	Yes
	c1025_g1	-1.6447	Down	Uncharacterized protein TOPH_02753 [Tolypocladium ophioglossoides CBS 100239];	Yes
	c2800_g1	-1.16943	Down	FAD binding domain protein [Ophiocordyceps sinensis CO18];	Yes
	c8436_g1	-1.35092	Down	acyl-CoA dehydrogenase domain protein [Ophiocordyceps sinensis CO18];	Yes
	c8572_g1	-1.10357	Down	Putative GTPase-activating protein [Hirsutella minnesotensis 3608];	Yes
	c6273_g1	-1.20397	Down	involucrin repeat protein [Purpureocillium lilacinum];
	c3768_g1	-1.21801	Down	SNF2-related protein [Ophiocordyceps sinensis CO18];	Yes
	c7749_g1	-3.23976	Down	hypothetical protein HIM_00541 [Hirsutella minnesotensis 3608];	Yes
	c8612_g2	-3.33054	Down	Protein synthesis factor, GTP-binding protein [Ophiocordyceps sinensis CO18];	Yes
	c8452_g1	-1.09817	Down	Endoplasmic reticulum oxidoreductin-1 [Tolypocladium ophioglossoides CBS 100239];
	c930_g1	-1.22094	Down	Beta,beta-carotene 15,15'-monooxygenase [Tolypocladium ophioglossoides CBS 100239];
	c2251_g1	-1.56558	Down	hypothetical protein HIM_01831 [Hirsutella minnesotensis 3608];
	c8133_g1	-3.21488	Down	hypothetical protein HIM_06652 [Hirsutella minnesotensis 3608];
	c8543_g1	-2.18496	Down	FAD binding domain-containing protein [Ophiocordyceps sinensis CO18];	Yes
	c2614_g1	-1.53024	Down	hypothetical protein HIM_06596 [Hirsutella minnesotensis 3608];	Yes
	c3670_g1	-1.26079	Down	NADH dehydrogenas;
	c6095_g1	-1.78335	Down	hypothetical protein XA68_402 [Ophiocordyceps unilateralis];
	c861_g1	-1.93166	Down	Reticulon-4-interacting protein 1, mitochondrial [Tolypocladium ophioglossoides CBS 100239];	Yes
	c6744_g1	-3.4521	Down	guanyl-specific ribonuclease U1 [Aspergillus udagawae];
	c8079_g1	-1.66602	Down	Sphingolipid long chain base-responsive protein PIL1 [Hirsutella minnesotensis 3608];	Yes
	c6943_g1	-2.07373	Down	hypothetical protein HIM_03502 [Hirsutella minnesotensis 3608];
	c4630_g1	-2.85284	Down	hypothetical protein HIM_04139 [Hirsutella minnesotensis 3608];
	c1812_g1	-1.42655	Down	hypothetical protein HIM_04560 [Hirsutella minnesotensis 3608];
	c3795_g1	-1.48405	Down	hypothetical protein HIM_06180 [Hirsutella minnesotensis 3608];	Yes
	c7011_g1	-6.21783	Down	hypothetical protein VDAG_09190 [Verticillium dahliae VdLs.17];
	c2317_g1	-1.4644	Down	hypothetical protein FPSE_10336 [Fusarium pseudograminearum CS3096];	Yes
	c6081_g1	-3.16423	Down	apoptosis-inducing factor, putative [Beauveria bassiana ARSEF 2860];	Yes
	c8619_g3	-1.44612	Down	flavohemoglobin [Ophiocordyceps sinensis CO18];	Yes
	c8346_g3	-2.95439	Down	carbohydrate esterase family 3 protein [Ophiocordyceps sinensis CO18];
	c4509_g1	-3.10545	Down	laccase-1 [Arthroderma otae CBS 113480];	Yes
	c7776_g1	-1.02252	Down	Protein sgm1 [Tolypocladium ophioglossoides CBS 100239];
	c4788_g1	-4.50643	Down	hypothetical protein SNOG_05304 [Parastagonospora nodorum SN15];
Secondary metabolism
	c3407_g1	-3.79413	Down	aflatoxin biosynthesis ketoreductase nor-1 [Colletotrichum gloeosporioides Cg-14];	Yes
	c8680_g1	-2.6591	Down	hypothetical protein HIM_08775 [Hirsutella minnesotensis 3608];
	c2378_g1	-1.9138	Down	hypothetical protein HIM_09525 [Hirsutella minnesotensis 3608];
	c14593_g1	-3.09423	Down	polyketide synthase [Trichoderma atroviride IMI 206040];	Yes
Nitrogen and protein metabolism
	c2456_g1	-1.99636	Down	amidase [Ophiocordyceps sinensis CO18];	Yes
	c5881_g1	-1.60482	Down	3-dehydroshikimate dehydratase-like protein [Chaetomium thermophilum var. thermophilum DSM 1495];
	c3951_g1	-2.14482	Down	hypothetical protein HIM_09005 [Hirsutella minnesotensis 3608];	Yes
	c6212_g1	-2.20648	Down	hypothetical protein HIM_09005 [Hirsutella minnesotensis 3608];	Yes
	c118_g1	-1.55145	Down	aspartate protease [Pochonia chlamydosporia 170];	Yes
	c4779_g1	-1.27814	Down	secreted aspartic proteinase [Pochonia chlamydosporia 170];	Yes
	c1093_g1	-2.94257	Down	hypothetical protein DCS_04966 [Drechmeria coniospora];	Yes
	c6511_g1	-1.44508	Down	hypothetical protein HIM_05001 [Hirsutella minnesotensis 3608];	Yes
	c7900_g1	-1.75645	Down	branched-chain-amino-acid aminotransferase [Ophiocordyceps sinensis CO18];	Yes
	c8620_g1	-5.23091	Down	NADP-specific glutamate dehydrogenase [Metarhizium rileyi RCEF 4871];
	c3201_g1	-1.20813	Down	hypothetical protein HIM_02767 [Hirsutella minnesotensis 3608];	Yes
	c7034_g2	-1.56326	Down	E3 ubiquitin-protein ligase itt1 [Tolypocladium ophioglossoides CBS 100239];	Yes
	c5851_g1	-1.66017	Down	Phospho-2-dehydro-3-deoxyheptonate aldolase, phenylalanine-inhibited [Hirsutella minnesotensis 3608];
	c1076_g1	-1.14992	Down	gamma-glutamyltranspeptidase [Ophiocordyceps sinensis CO18];	Yes
	c6332_g1	-1.63093	Down	Acetolactate synthase catalytic subunit [Hirsutella minnesotensis 3608];	Yes
	c5855_g1	-1.20614	Down	hypothetical protein HIM_08098 [Hirsutella minnesotensis 3608];
	c5259_g1	-2.99015	Down	magnesium-translocating P-type ATPase family protein [Ophiocordyceps sinensis CO18];	Yes
	c8619_g2	-1.13729	Down	magnesium-translocating P-type ATPase family protein [Ophiocordyceps sinensis CO18];	Yes
	c6456_g1	-1.76016	Down	Homoserine O-acetyltransferase [Hirsutella minnesotensis 3608];	Yes
	c8295_g1	-2.47899	Down	ankyrin repeat domain protein [Ophiocordyceps sinensis CO18];
	c6378_g1	-1.3965	Down	AIG2 family protein, partial [Metarhizium brunneum ARSEF 3297];
	c6636_g1	-1.70934	Down	proteasome component ECM29 [Ophiocordyceps sinensis CO18];
	c8174_g1	-1.04583	Down	lysine decarboxylase-like protein [Drechmeria coniospora];	Yes
	c8289_g1	-1.43161	Down	uas [Ophiocordyceps sinensis CO18];
	c7445_g2	-1.30364	Down	UBX domain protein [Drechmeria coniospora];
	c10179_g1	-1.06099	Down	E3 ubiquitin-protein ligase ubr1 [Tolypocladium ophioglossoides CBS 100239];	Yes
	c7261_g2	-1.17377	Down	RING finger domain containing protein [Ophiocordyceps sinensis CO18];	Yes
	c7261_g3	-1.48042	Down	RING finger domain containing protein [Ophiocordyceps sinensis CO18];	Yes
	c15240_g1	-2.58543	Down	alpha-1,2-mannosyltransferas;	Yes
	c6840_g6	-1.35385	Down	protein kinase domain protein, partial [Metarhizium majus ARSEF 297];	Yes
	c15135_g1	-2.15227	Down	hypothetical protein HIM_09521 [Hirsutella minnesotensis 3608];	Yes
	c2387_g1	-1.29893	Down	hypothetical protein HIM_10595 [Hirsutella minnesotensis 3608];	Yes
	c7432_g2	-3.74257	Down	protein kinase domain protein [Metarhizium guizhouense ARSEF 977];	Yes
	c5331_g1	-2.17001	Down	HET-s/LopB domain protein [Ophiocordyceps sinensis CO18];	Yes
	c5296_g1	-1.11947	Down	DNA repair protein Rad7, protein [Ophiocordyceps sinensis CO18];	Yes
	c8292_g1	-1.34196	Down	Peptidase S10, serine carboxypeptidase [Ophiocordyceps sinensis CO18];	Yes
	c2315_g1	-1.64059	Down	2,6-dihydropseudooxynicotine hydrolase [Ophiocordyceps sinensis CO18];
	c6918_g1	-1.05829	Down	hypothetical protein HIM_10131 [Hirsutella minnesotensis 3608];	Yes
	c7307_g1	-1.52229	Down	hypothetical protein HIM_03952 [Hirsutella minnesotensis 3608];	Yes
	c6164_g1	-1.25505	Down	ubiquitin hydrolase L3 [Ophiocordyceps sinensis CO18];
	c2069_g1	-1.95229	Down	Extracellular membrane protein, CFEM domain protein [Metarhizium album ARSEF 1941];	Yes
	c1756_g1	-2.06265	Down	nrs/er [Ophiocordyceps sinensis CO18];	Yes
	c4455_g1	-1.42933	Down	hypothetical protein HIM_08488 [Hirsutella minnesotensis 3608];	Yes
	c8293_g4	-2.33101	Down	fasciclin domain family protein [Ophiocordyceps sinensis CO18];	Yes
	c8564_g2	-1.5082	Down	hypothetical protein HIM_06662 [Hirsutella minnesotensis 3608];	Yes
	c10521_g1	-1.22106	Down	hypothetical protein DCS_06850 [Drechmeria coniospora];	Yes
	c5713_g1	-1.45637	Down	protein kinase subdomain-containing protein [Ophiocordyceps sinensis CO18];
	c3836_g1	-1.27833	Down	Protein kinase-like domain protein [Ophiocordyceps sinensis CO18];
	c2149_g1	-1.09882	Down	hypothetical protein VFPBJ_05218 [Purpureocillium lilacinum];
	c6224_g1	-1.13082	Down	COP9 signalosome complex subunit 5 [Hirsutella minnesotensis 3608];
	c5009_g2	-3.47258	Down	hypothetical protein HIM_08126 [Hirsutella minnesotensis 3608];
	c15332_g1	-1.47084	Down	hypothetical protein H634G_09233 [Metarhizium anisopliae BRIP 53293];	Yes
	c4334_g1	-2.66943	Down	Peptidase M13, neprilysin [Ophiocordyceps sinensis CO18];
	c12552_g1	-3.96545	Down	hypothetical protein HIM_05736 [Hirsutella minnesotensis 3608];	Yes
	c4454_g1	-4.22627	Down	hypothetical protein HIM_05838 [Hirsutella minnesotensis 3608];	Yes
	c490_g1	-1.97586	Down	metalloprotease MEP1 [Ophiocordyceps sinensis CO18];	Yes
	c4430_g1	-1.03828	Down	acetamidase, partial [Metarhizium majus ARSEF 297];	Yes
	c12580_g1	-3.02628	Down	putative isochorismatase family protein YecD [Tolypocladium ophioglossoides CBS 100239];
	c8460_g1	-1.18095	Down	Putative Non-ribosomal peptide synthetase [Torrubiella hemipterigena];	Yes
	c562_g1	-1.27056	Down	FAD binding domain-containing protein [Colletotrichum gloeosporioides Nara gc5];	Yes
	c5591_g1	-1.28743	Down	RNA-3'-phosphate cyclase 1 [Ophiocordyceps sinensis CO18];
	c7333_g3	-2.43023	Down	hypothetical protein ATEG_07067 [Aspergillus terreus NIH2624];	Yes
	c5431_g1	-1.14219	Down	O-acetylhomoserine [Purpureocillium lilacinum];	Yes
	c385_g1	-1.23596	Down	hypothetical protein DCS_00947 [Drechmeria coniospora];
	c3369_g1	-1.51754	Down	hypothetical protein HIM_02176 [Hirsutella minnesotensis 3608];	Yes
	c4349_g1	-2.50618	Down	hypothetical protein MAA_11795 [Metarhizium robertsii ARSEF 23];	Yes
	c904_g1	-3.90391	Down	subtilisin-like serine protease precursor [Metarhizium guizhouense ARSEF 977];	Yes
	c3460_g1	-5.86306	Down	subtilisin-like serine protease precursor [Metarhizium anisopliae];	Yes
	c10032_g1	-1.1801	Down	elastinolytic metalloproteinase Mep [Ophiocordyceps sinensis CO18];	Yes
	c5442_g1	-1.14818	Down	ubiquitin/metalloprotease fusion protein [Pochonia chlamydosporia 170];
	c2843_g1	-2.24357	Down	hypothetical protein XA68_3841 [Ophiocordyceps unilateralis];	Yes
	c3095_g1	-3.96933	Down	transposase [Fusarium langsethiae];
	c4351_g1	-3.60423	Down	hypothetical protein HIM_11365 [Hirsutella minnesotensis 3608];
	c8625_g1	-1.5877	Down	hypothetical protein HIM_12282 [Hirsutella minnesotensis 3608];
	c15438_g1	-1.41874	Down	hypothetical protein HIM_05734 [Hirsutella minnesotensis 3608];	Yes
	c5494_g1	-1.35624	Down	aminotransferase family protei;
	c3695_g1	-1.22716	Down	alpha-1,3-mannosyltransferase CMT1, partial [Metarhizium majus ARSEF 297];	Yes
	c4100_g1	-2.58569	Down	UMTA methyltransferase family protein [Ophiocordyceps sinensis CO18];
	c8050_g5	-1.19119	Down	Separin [Tolypocladium ophioglossoides CBS 100239];
	c8050_g4	-1.6265	Down	hypothetical protein HIM_03368 [Hirsutella minnesotensis 3608];
	c6466_g1	-3.81125	Down	capsule polysaccharide biosynthesis protein [Purpureocillium lilacinum];
	c6261_g1	-1.06686	Down	DNA replication checkpoint protein tel2 [Tolypocladium ophioglossoides CBS 100239];
	c15570_g1	-2.9586	Down	hypothetical protein HIM_11076 [Hirsutella minnesotensis 3608];
	c5607_g1	-2.4587	Down	ankyrin [Pochonia chlamydosporia 170];	Yes
	c5707_g1	-1.41151	Down	catalytic protein [Ophiocordyceps sinensis CO18];
	c4661_g1	-1.1395	Down	protein-tyrosine phosphatase [Metarhizium rileyi RCEF 4871];
	c976_g1	-1.91965	Down	hypothetical protein HIM_05700 [Hirsutella minnesotensis 3608];
	c5792_g1	-4.14085	Down	hypothetical protein H634G_02136 [Metarhizium anisopliae BRIP 53293];
	c8273_g1	-2.72032	Down	hypothetical protein H634G_02136 [Metarhizium anisopliae BRIP 53293];
	c6435_g1	-3.4096	Down	Beta-lactamase/transpeptidase-like protein [Ophiocordyceps sinensis CO18];	Yes
	c2580_g1	-6.14092	Down	trypsin-like serine protease [Epichloe festucae var. lolii];
	c3993_g1	-1.48737	Down	hypothetical protein HIM_06612 [Hirsutella minnesotensis 3608];
Signal transduction
	c6201_g1	-1.03252	Down	tat pathway signal sequence [Ophiocordyceps sinensis CO18];
	c8551_g1	-1.35846	Down	cysteine desulfurase [Ophiocordyceps sinensis CO18];	Yes
	c7961_g1	-1.40699	Down	Amino-acid permease BAT1 [Tolypocladium ophioglossoides CBS 100239];	Yes
	c6267_g1	-1.82631	Down	Arginine permease [Tolypocladium ophioglossoides CBS 100239];	Yes
	c6743_g3	-1.61761	Down	hypothetical protein HIM_00951 [Hirsutella minnesotensis 3608];
	c6267_g2	-1.49396	Down	hypothetical protein HIM_08892 [Hirsutella minnesotensis 3608];	Yes
	c7952_g1	-1.97184	Down	hypothetical protein HIM_02352 [Hirsutella minnesotensis 3608];	Yes
	c5362_g1	-1.87612	Down	hypothetical protein XA68_13123 [Ophiocordyceps unilateralis];	Yes
	c8345_g1	-4.94615	Down	hypothetical protein HIM_08060 [Hirsutella minnesotensis 3608];
	c7769_g2	-1.32423	Down	hypothetical protein CTHT_0069590 [Chaetomium thermophilum var. thermophilum DSM 1495];	Yes
	c4892_g1	-2.76352	Down	Mitochondrial carrier domain protein [Ophiocordyceps sinensis CO18];	Yes
	c2008_g1	-1.06817	Down	ATP-binding domain protein
	c7553_g1	-1.06673	Down	ATPase-like, ATP-binding domain protein [Ophiocordyceps sinensis CO18];	Yes
	c6116_g1	-1.21621	Down	ribitol kinase [Ophiocordyceps sinensis CO18];
	c5069_g1	-1.01874	Down	hypothetical protein HIM_09089 [Hirsutella minnesotensis 3608];	Yes
	c977_g1	-1.05035	Down	hypothetical protein HIM_11395 [Hirsutella minnesotensis 3608];
	c2540_g1	-1.18371	Down	Rho guanyl nucleotide exchange factor [Ophiocordyceps sinensis CO18];
	c5150_g1	-1.00622	Down	Rho guanyl nucleotide exchange factor [Ophiocordyceps sinensis CO18];
	c5329_g1	-1.95516	Down	hypothetical protein HIM_06885 [Hirsutella minnesotensis 3608];
	c8146_g1	-1.04793	Down	hypothetical protein HIM_04517 [Hirsutella minnesotensis 3608];
	c8093_g1	-1.18666	Down	Mitochondrial outer membrane protein porin [Hirsutella minnesotensis 3608];
	c5767_g1	-1.00402	Down	Sulfate permease 2 [Tolypocladium ophioglossoides CBS 100239];	Yes
	c8534_g1	-1.10607	Down	hypothetical protein XA68_5450 [Ophiocordyceps unilateralis];	Yes
	c5893_g1	-2.75042	Down	Major facilitator superfamily domain, general substrate transporter [Ophiocordyceps sinensis CO18];	Yes
	c1732_g1	-2.41985	Down	MFS transporter, partial [Metarhizium majus ARSEF 297];	Yes
	c5093_g2	-1.05217	Down	MFS transporte;	Yes
	c7158_g2	-1.97725	Down	hypothetical protein HIM_01974 [Hirsutella minnesotensis 3608];	Yes
	c900_g1	-1.1335	Down	hypothetical protein HIM_09572 [Hirsutella minnesotensis 3608];	Yes
	c6689_g2	-1.22199	Down	ABC transporter, transmembrane domain, type 1 [Ophiocordyceps sinensis CO18];	Yes
	c6103_g1	-4.08069	Down	ABC drug exporter AtrF [Ophiocordyceps sinensis CO18];	Yes
	c4078_g1	-1.09459	Down	ABC transporter [Ophiocordyceps sinensis CO18];
	c8071_g1	-1.9102	Down	ABC transporter, transmembrane domain, type 1 [Ophiocordyceps sinensis CO18];	Yes
	c7158_g3	-4.37058	Down	ABC transporter [Purpureocillium lilacinum];	Yes
	c5770_g1	-1.16357	Down	putative transporter MCH4 [Tolypocladium ophioglossoides CBS 100239];	Yes
	c8073_g2	-1.22847	Down	hypothetical protein HIM_00569 [Hirsutella minnesotensis 3608];	Yes
	c4542_g1	-2.63044	Down	uracil permease-like protein [Ophiocordyceps sinensis CO18];	Yes
	c5805_g1	-1.64766	Down	ABC transporter family protein [Ophiocordyceps sinensis CO18];	Yes
	c7357_g2	-2.02708	Down	oligopeptide transporter [Purpureocillium lilacinum];	Yes
	c6692_g2	-4.22689	Down	ABC transporter [Ophiocordyceps sinensis CO18];	Yes
	c3607_g1	-3.81519	Down	ABC drug exporter AtrF [Ophiocordyceps sinensis CO18];	Yes
	c3607_g2	-2.01981	Down	ABC drug exporter AtrF [Ophiocordyceps sinensis CO18];	Yes
	c8289_g4	-1.82841	Down	ABC transporter, transmembrane domain, type 1 [Ophiocordyceps sinensis CO18];	Yes
	c7873_g3	-1.12855	Down	ER degradation-enhancing alpha-mannosidase-like protein 1 [Tolypocladium ophioglossoides CBS 100239];	Yes
	c7803_g1	-1.65157	Down	von Willebrand domain-containing protein [Purpureocillium lilacinum];
	c3708_g1	-1.65595	Down	putative acyl-coenzyme A synthetase [Tolypocladium ophioglossoides CBS 100239];	Yes
	c3115_g1	-1.93042	Down	putative acyl-CoA synthetase YngI [Tolypocladium ophioglossoides CBS 100239];	Yes
	c3741_g1	-1.53027	Down	hypothetical protein HIM_06141 [Hirsutella minnesotensis 3608];	Yes
	c4237_g2	-2.0671	Down	peroxisomal-coenzyme A synthetase [Ophiocordyceps sinensis CO18];	Yes
	c3104_g1	-3.16901	Down	nicotinamidase [Ophiocordyceps sinensis CO18];
	c3239_g1	-1.28605	Down	abscisic acid ABA receptor [Purpureocillium lilacinum];
	c6619_g1	-1.36891	Down	hypothetical protein TRIVIDRAFT_159594 [Trichoderma virens Gv29-8];	Yes
	c1772_g1	-5.56081	Down	inducible nitrate reductase 2 [Ophiocordyceps sinensis CO18];	Yes
	c6968_g1	-1.08254	Down	Neutral zinc metallopeptidase [Ophiocordyceps sinensis CO18];
	c1095_g1	-3.08929	Down	leucyl aminopeptidase [Colletotrichum higginsianum];
	c1963_g1	-2.19503	Down	leucine aminopeptidase [Purpureocillium lilacinum];
	c6624_g1	-1.04635	Down	SNF2-related protein [Ophiocordyceps sinensis CO18];	Yes
	c3312_g1	-1.87199	Down	putative ATP-dependent helicase [Tolypocladium ophioglossoides CBS 100239];	Yes
	c2029_g1	-2.822	Down	NADP-dependent alcohol dehydrogenase 6 [Tolypocladium ophioglossoides CBS 100239];	Yes
	c8321_g1	-1.03719	Down	zinc finger domain-containing protein [Ophiocordyceps sinensis CO18];	Yes
	c7823_g1	-1.92135	Down	hypothetical protein HIM_00962 [Hirsutella minnesotensis 3608];	Yes
	c7963_g1	-1.58399	Down	laccase [Fusarium solani];	Yes
	c5093_g1	-1.93394	Down	hypothetical protein HIM_04632 [Hirsutella minnesotensis 3608];	Yes
	c4857_g2	-1.86631	Down	hypothetical protein HIM_06634 [Hirsutella minnesotensis 3608];
	c4756_g1	-1.12251	Down	hypothetical protein S40285_00352 [Stachybotrys chlorohalonata IBT 40285];	Yes
	c4320_g1	-2.61797	Down	major facilitator superfamily transporter [Ophiocordyceps sinensis CO18];	Yes
	c5252_g1	-2.41625	Down	Major facilitator superfamily domain, general substrate transporter [Ophiocordyceps sinensis CO18];	Yes
	c4366_g1	-1.88436	Down	MFS transporter [Purpureocillium lilacinum];	Yes
Unknown
	c4802_g1	-1.62577	Down	hypothetical protein ASPCAL00781 [Aspergillus calidoustus];
	c4178_g1	-3.18114	Down	hypothetical protein ASPCAL00447 [Aspergillus calidoustus];	Yes
	c6342_g2	-1.54083	Down	hypothetical protein MAJ_09128, partial [Metarhizium majus ARSEF 297];
	c8817_g1	-4.08328	Down	hypothetical protein MAJ_10911, partial [Metarhizium majus ARSEF 297];	Yes
	c4188_g2	-1.65595	Down	hypothetical protein MAJ_11496, partial [Metarhizium majus ARSEF 297];
	c4319_g1	-1.32603	Down	hypothetical protein AK830_g4358 [Neonectria ditissima];
	c8468_g2	-1.85677	Down	hypothetical protein AK830_g5408 [Neonectria ditissima];	Yes
	c1_g1	-1.43798	Down	hypothetical protein AK830_g6710 [Neonectria ditissima];
	c6895_g1	-2.14785	Down	hypothetical protein XA68_25 [Ophiocordyceps unilateralis];
	c4952_g1	-1.12753	Down	hypothetical protein XA68_7072 [Ophiocordyceps unilateralis];
	c3187_g1	-1.06243	Down	hypothetical protein XA68_7062 [Ophiocordyceps unilateralis];	Yes
	c2891_g1	-2.41181	Down	hypothetical protein XA68_337 [Ophiocordyceps unilateralis];	Yes
	c10956_g1	-2.99461	Down	hypothetical protein XA68_638 [Ophiocordyceps unilateralis];	Yes
	c3132_g1	-1.07717	Down	hypothetical protein XA68_633 [Ophiocordyceps unilateralis];	Yes
	c6903_g3	-2.24121	Down	hypothetical protein XA68_624 [Ophiocordyceps unilateralis];	Yes
	c7327_g1	-1.78181	Down	hypothetical protein XA68_2293 [Ophiocordyceps unilateralis];	Yes
	c5217_g1	-1.20973	Down	hypothetical protein XA68_6086 [Ophiocordyceps unilateralis];
	c4431_g1	-2.0974	Down	hypothetical protein XA68_6739 [Ophiocordyceps unilateralis];	Yes
	c2311_g1	-2.17296	Down	hypothetical protein XA68_6880 [Ophiocordyceps unilateralis];	Yes
	c8129_g5	-2.56649	Down	hypothetical protein XA68_6880 [Ophiocordyceps unilateralis];	Yes
	c5214_g1	-1.18382	Down	hypothetical protein XA68_7523 [Ophiocordyceps unilateralis];	Yes
	c1077_g1	-2.00776	Down	hypothetical protein XA68_7775 [Ophiocordyceps unilateralis];
	c3267_g1	-1.25756	Down	hypothetical protein XA68_124 [Ophiocordyceps unilateralis];	Yes
	c12017_g1	-2.2974	Down	hypothetical protein XA68_215 [Ophiocordyceps unilateralis];	Yes
	c4762_g1	-2.99451	Down	hypothetical protein XA68_215 [Ophiocordyceps unilateralis];	Yes
	c3226_g1	-3.36665	Down	hypothetical protein XA68_1436 [Ophiocordyceps unilateralis];
	c6750_g1	-1.31944	Down	hypothetical protein XA68_1436 [Ophiocordyceps unilateralis];
	c5486_g1	-1.55798	Down	hypothetical protein XA68_3039 [Ophiocordyceps unilateralis];
	c2792_g1	-1.86544	Down	hypothetical protein XA68_3038 [Ophiocordyceps unilateralis];
	c12699_g1	-2.20737	Down	hypothetical protein XA68_3043 [Ophiocordyceps unilateralis];
	c4675_g1	-2.03278	Down	hypothetical protein XA68_4371 [Ophiocordyceps unilateralis];
	c790_g1	-2.61506	Down	hypothetical protein XA68_4371 [Ophiocordyceps unilateralis];
	c8995_g1	-5.66734	Down	hypothetical protein XA68_4666 [Ophiocordyceps unilateralis];
	c15340_g1	-2.30528	Down	hypothetical protein XA68_4769 [Ophiocordyceps unilateralis];
	c2739_g1	-1.73861	Down	hypothetical protein XA68_5880 [Ophiocordyceps unilateralis];
	c3130_g1	-1.52578	Down	hypothetical protein XA68_5895 [Ophiocordyceps unilateralis];
	c3082_g1	-1.67472	Down	hypothetical protein A1O9_01592 [Exophiala aquamarina CBS 119918];
	c117_g1	-1.04819	Down	hypothetical protein BN1723_005111, partial [Verticillium longisporum];
	c10732_g1	-2.28383	Down	hypothetical protein TOPH_01042 [Tolypocladium ophioglossoides CBS 100239];	Yes
	c2864_g1	-1.39096	Down	hypothetical protein TOPH_01042 [Tolypocladium ophioglossoides CBS 100239];	Yes
	c13113_g1	-1.36366	Down	hypothetical protein TOPH_05896 [Tolypocladium ophioglossoides CBS 100239];
	c6325_g1	-1.5794	Down	hypothetical protein TOPH_06616 [Tolypocladium ophioglossoides CBS 100239];
	c8421_g1	-3.63508	Down	hypothetical protein AUD_8825 [Aspergillus udagawae];
	c3884_g1	-1.30409	Down	hypothetical protein HIM_00332 [Hirsutella minnesotensis 3608];
	c4900_g1	-1.50069	Down	hypothetical protein HIM_00263 [Hirsutella minnesotensis 3608];
	c5013_g1	-1.69421	Down	hypothetical protein HIM_00140 [Hirsutella minnesotensis 3608];
	c6345_g2	-1.22382	Down	Putative ATP-citrate synthase subunit 2 [Hirsutella minnesotensis 3608];	Yes
	c3380_g1	-1.0533	Down	hypothetical protein HIM_00849 [Hirsutella minnesotensis 3608];
	c7327_g2	-2.55578	Down	hypothetical protein HIM_00679 [Hirsutella minnesotensis 3608];
	c7060_g1	-1.5774	Down	hypothetical protein HIM_00623 [Hirsutella minnesotensis 3608];
	c7531_g4	-1.01734	Down	hypothetical protein HIM_00590 [Hirsutella minnesotensis 3608];
	c2958_g1	-1.8412	Down	hypothetical protein HIM_00543 [Hirsutella minnesotensis 3608];	Yes
	c12660_g1	-1.44378	Down	hypothetical protein HIM_01040 [Hirsutella minnesotensis 3608];	Yes
	c7095_g1	-1.5326	Down	hypothetical protein HIM_01522 [Hirsutella minnesotensis 3608];	Yes
	c3032_g1	-1.51111	Down	hypothetical protein HIM_01398 [Hirsutella minnesotensis 3608];
	c4727_g1	-1.35114	Down	hypothetical protein HIM_01830 [Hirsutella minnesotensis 3608];	Yes
	c1579_g1	-1.14259	Down	hypothetical protein HIM_01563 [Hirsutella minnesotensis 3608];
	c462_g1	-2.67068	Down	hypothetical protein HIM_02164 [Hirsutella minnesotensis 3608];
	c7198_g3	-1.18447	Down	hypothetical protein HIM_02160 [Hirsutella minnesotensis 3608];
	c3899_g1	-1.8738	Down	hypothetical protein HIM_02080 [Hirsutella minnesotensis 3608];	Yes
	c3789_g1	-1.22188	Down	hypothetical protein HIM_02045 [Hirsutella minnesotensis 3608];
	c8311_g1	-1.02787	Down	hypothetical protein HIM_02455 [Hirsutella minnesotensis 3608];
	c1858_g1	-4.50679	Down	hypothetical protein HIM_02274 [Hirsutella minnesotensis 3608];
	c3259_g1	-7.12516	Down	hypothetical protein HIM_02274 [Hirsutella minnesotensis 3608];
	c5291_g1	-1.60345	Down	hypothetical protein HIM_02586 [Hirsutella minnesotensis 3608];
	c6981_g1	-1.02129	Down	hypothetical protein HIM_02573 [Hirsutella minnesotensis 3608];
	c1737_g1	-1.19182	Down	hypothetical protein HIM_02957 [Hirsutella minnesotensis 3608];
	c5011_g1	-1.35143	Down	hypothetical protein HIM_02787 [Hirsutella minnesotensis 3608];	Yes
	c3492_g1	-1.25215	Down	hypothetical protein HIM_03121 [Hirsutella minnesotensis 3608];
	c4122_g1	-1.07544	Down	hypothetical protein HIM_03464 [Hirsutella minnesotensis 3608];
	c7439_g1	-1.75277	Down	hypothetical protein HIM_03433 [Hirsutella minnesotensis 3608];
	c4899_g1	-1.39167	Down	hypothetical protein HIM_03864 [Hirsutella minnesotensis 3608];
	c3210_g1	-3.43377	Down	hypothetical protein HIM_03716 [Hirsutella minnesotensis 3608];
	c3477_g1	-1.8341	Down	hypothetical protein HIM_04042 [Hirsutella minnesotensis 3608];
	c6995_g1	-1.71063	Down	hypothetical protein HIM_04126 [Hirsutella minnesotensis 3608];
	c3128_g1	-2.03567	Down	hypothetical protein HIM_05237 [Hirsutella minnesotensis 3608];
	c8259_g1	-2.08753	Down	hypothetical protein HIM_05393 [Hirsutella minnesotensis 3608];
	c14546_g1	-1.17146	Down	hypothetical protein HIM_05537 [Hirsutella minnesotensis 3608];	Yes
	c7772_g2	-1.80782	Down	hypothetical protein HIM_05698 [Hirsutella minnesotensis 3608];
	c3172_g1	-4.30404	Down	hypothetical protein HIM_05873 [Hirsutella minnesotensis 3608];
	c11962_g1	-1.64643	Down	hypothetical protein HIM_06384 [Hirsutella minnesotensis 3608];
	c6625_g1	-2.56059	Down	hypothetical protein HIM_06495 [Hirsutella minnesotensis 3608];
	c3064_g1	-1.04841	Down	hypothetical protein HIM_06884 [Hirsutella minnesotensis 3608];
	c2472_g2	-1.56583	Down	hypothetical protein HIM_07112 [Hirsutella minnesotensis 3608];
	c4925_g2	-1.62541	Down	hypothetical protein HIM_07314 [Hirsutella minnesotensis 3608];
	c4331_g1	-1.26205	Down	hypothetical protein HIM_07377 [Hirsutella minnesotensis 3608];
	c1320_g1	-2.66432	Down	hypothetical protein HIM_07689 [Hirsutella minnesotensis 3608];	Yes
	c6090_g1	-1.12322	Down	hypothetical protein HIM_07785 [Hirsutella minnesotensis 3608];
	c8504_g3	-1.85572	Down	hypothetical protein HIM_07749 [Hirsutella minnesotensis 3608];
	c4166_g1	-2.91361	Down	hypothetical protein HIM_07745 [Hirsutella minnesotensis 3608];
	c1204_g1	-3.02322	Down	hypothetical protein HIM_07900 [Hirsutella minnesotensis 3608];
	c8884_g1	-1.746	Down	hypothetical protein HIM_08328 [Hirsutella minnesotensis 3608];	Yes
	c6618_g1	-1.28909	Down	hypothetical protein HIM_08917 [Hirsutella minnesotensis 3608];	Yes
	c4423_g1	-1.22764	Down	hypothetical protein HIM_08972 [Hirsutella minnesotensis 3608];
	c2282_g1	-1.69405	Down	hypothetical protein HIM_09004 [Hirsutella minnesotensis 3608];
	c4540_g1	-1.90323	Down	hypothetical protein HIM_09001 [Hirsutella minnesotensis 3608];
	c11568_g1	-4.37246	Down	hypothetical protein HIM_09426 [Hirsutella minnesotensis 3608];
	c2110_g1	-2.2708	Down	hypothetical protein HIM_09519 [Hirsutella minnesotensis 3608];
	c2209_g1	-4.17601	Down	hypothetical protein HIM_09603 [Hirsutella minnesotensis 3608];
	c2018_g2	-1.82177	Down	hypothetical protein HIM_09692 [Hirsutella minnesotensis 3608];
	c7014_g1	-1.35853	Down	hypothetical protein HIM_09816 [Hirsutella minnesotensis 3608];
	c534_g1	-1.66996	Down	hypothetical protein HIM_10158 [Hirsutella minnesotensis 3608];
	c7762_g1	-3.25149	Down	hypothetical protein HIM_10427 [Hirsutella minnesotensis 3608];
	c5840_g3	-4.64525	Down	hypothetical protein HIM_10444 [Hirsutella minnesotensis 3608];
	c1328_g1	-4.43114	Down	hypothetical protein HIM_10571 [Hirsutella minnesotensis 3608];
	c8175_g1	-2.61497	Down	hypothetical protein HIM_10614 [Hirsutella minnesotensis 3608];
	c4813_g1	-2.28245	Down	hypothetical protein HIM_10732 [Hirsutella minnesotensis 3608];
	c8200_g1	-2.05139	Down	hypothetical protein HIM_10730 [Hirsutella minnesotensis 3608];
	c6170_g1	-4.68604	Down	hypothetical protein HIM_10744 [Hirsutella minnesotensis 3608];
	c4982_g1	-1.67064	Down	hypothetical protein HIM_11131 [Hirsutella minnesotensis 3608];
	c8517_g1	-1.27886	Down	hypothetical protein HIM_11505 [Hirsutella minnesotensis 3608];
	c1891_g1	-3.47034	Down	hypothetical protein HIM_11556 [Hirsutella minnesotensis 3608];
	c8104_g6	-1.82618	Down	hypothetical protein HIM_11958 [Hirsutella minnesotensis 3608];
	c11379_g1	-1.29484	Down	hypothetical protein HIM_12074 [Hirsutella minnesotensis 3608];
	c2882_g1	-5.30793	Down	hypothetical protein HIM_12137 [Hirsutella minnesotensis 3608];
	c1698_g1	-1.31561	Down	hypothetical protein HIM_12454 [Hirsutella minnesotensis 3608];
	c2890_g1	-3.01166	Down	hypothetical protein H634G_04134 [Metarhizium anisopliae BRIP 53293];
	c7714_g1	-2.03593	Down	hypothetical protein H634G_10905 [Metarhizium anisopliae BRIP 53293];
	c7589_g3	-1.39609	Down	hypothetical protein H634G_11370 [Metarhizium anisopliae BRIP 53293];
	c6203_g1	-2.07091	Down	hypothetical protein FGSG_13392 [Fusarium graminearum PH-1];
	c5104_g1	-2.69378	Down	hypothetical protein OIDMADRAFT_45995 [Oidiodendron maius Zn];
	c4878_g2	-1.94553	Down	hypothetical protein M408DRAFT_317305, partial [Serendipita vermifera MAFF 305830];
	c15496_g1	-1.0203	Down	hypothetical protein FAVG1_01249 [Fusarium avenaceum];
	c7849_g2	-1.22505	Down	polyketide synthase [Fusarium avenaceum];	Yes
	c13920_g1	-1.82848	Down	hypothetical protein MGU_03623 [Metarhizium guizhouense ARSEF 977];
	c748_g1	-2.38898	Down	hypothetical protein MGU_07908 [Metarhizium guizhouense ARSEF 977];
	c461_g1	-1.29085	Down	hypothetical protein MAM_05949 [Metarhizium album ARSEF 1941];
	c3784_g2	-2.18338	Down	hypothetical protein VHEMI00831 [Torrubiella hemipterigena];	Yes
	c39_g1	-1.02897	Down	hypothetical protein FPSE_03639 [Fusarium pseudograminearum CS3096];
	c5322_g1	-1.64863	Down	hypothetical protein ACRE_055390 [Acremonium chrysogenum ATCC 11550];
	c4528_g1	-2.01165	Down	hypothetical protein MANI_022364 [Metarhizium anisopliae];
	c5754_g1	-1.05321	Down	hypothetical protein S40285_01913 [Stachybotrys chlorohalonata IBT 40285];	Yes
	c1634_g1	-2.99312	Down	hypothetical protein BBA_09080 [Beauveria bassiana ARSEF 2860];
	c3873_g2	-1.87774	Down	hypothetical protein S7711_07879 [Stachybotrys chartarum IBT 7711];
	c1601_g1	-2.68702	Down	hypothetical protein UV8b_5033 [Ustilaginoidea virens];
	c3627_g1	-2.48307	Down	hypothetical protein MAC_09660 [Metarhizium acridum CQMa 102];
	c3619_g1	-2.01709	Down	hypothetical protein MAC_09659 [Metarhizium acridum CQMa 102];
	c554_g1	-2.25054	Down	hypothetical protein MAC_06601 [Metarhizium acridum CQMa 102];
	c6635_g1	-2.05737	Down	hypothetical protein MAC_06074 [Metarhizium acridum CQMa 102];
	c917_g1	-4.30779	Down	hypothetical protein FOCG_15858 [Fusarium oxysporum f. sp. radicis-lycopersici 26381];
	c1949_g1	-1.40286	Down	hypothetical protein FOMG_07695 [Fusarium oxysporum f. sp. melonis 26406];
	c3359_g1	-1.64321	Down	predicted protein [Trichoderma reesei QM6a];
	c5606_g3	-1.51303	Down	hypothetical protein OCS_00012 [Ophiocordyceps sinensis CO18];
	c6193_g1	-1.57318	Down	hypothetical protein OCS_00312 [Ophiocordyceps sinensis CO18];
	c6896_g1	-1.07675	Down	hypothetical protein OCS_00469 [Ophiocordyceps sinensis CO18];
	c7764_g1	-1.27284	Down	hypothetical protein OCS_00601 [Ophiocordyceps sinensis CO18];
	c8559_g1	-1.51893	Down	START-like domain protein [Ophiocordyceps sinensis CO18];
	c1863_g1	-1.08698	Down	hypothetical protein OCS_00878 [Ophiocordyceps sinensis CO18];
	c14136_g1	-1.24549	Down	hypothetical protein OCS_01274 [Ophiocordyceps sinensis CO18];
	c5719_g1	-1.54556	Down	hypothetical protein OCS_01326 [Ophiocordyceps sinensis CO18];
	c5840_g2	-1.12223	Down	hypothetical protein OCS_01620 [Ophiocordyceps sinensis CO18];
	c2476_g1	-2.5933	Down	hypothetical protein OCS_01716 [Ophiocordyceps sinensis CO18];
	c2655_g1	-1.78103	Down	hypothetical protein OCS_01725 [Ophiocordyceps sinensis CO18];
	c422_g1	-3.60805	Down	hypothetical protein OCS_01793 [Ophiocordyceps sinensis CO18];
	c4557_g1	-1.38317	Down	hypothetical protein OCS_01841 [Ophiocordyceps sinensis CO18];
	c539_g1	-1.42144	Down	hypothetical protein OCS_01846 [Ophiocordyceps sinensis CO18];
	c6988_g1	-3.1192	Down	hypothetical protein OCS_02143 [Ophiocordyceps sinensis CO18];
	c2609_g1	-2.73168	Down	hypothetical protein OCS_02631 [Ophiocordyceps sinensis CO18];
	c1313_g1	-2.00344	Down	hypothetical protein OCS_02698 [Ophiocordyceps sinensis CO18];
	c3319_g1	-3.01564	Down	hypothetical protein OCS_03101 [Ophiocordyceps sinensis CO18];
	c8436_g2	-1.47187	Down	hypothetical protein OCS_03378 [Ophiocordyceps sinensis CO18];
	c5660_g1	-2.97925	Down	hypothetical protein OCS_03507 [Ophiocordyceps sinensis CO18];
	c7188_g2	-1.41105	Down	hypothetical protein OCS_03635 [Ophiocordyceps sinensis CO18];
	c4343_g1	-1.18535	Down	hypothetical protein OCS_03697 [Ophiocordyceps sinensis CO18];
	c7158_g1	-2.45426	Down	DUF833 domain-containing protein [Ophiocordyceps sinensis CO18];
	c6476_g1	-1.80145	Down	hypothetical protein OCS_04914 [Ophiocordyceps sinensis CO18];
	c15783_g1	-1.8986	Down	hypothetical protein OCS_04958 [Ophiocordyceps sinensis CO18];
	c7220_g1	-1.89154	Down	hypothetical protein OCS_04985 [Ophiocordyceps sinensis CO18];
	c4845_g1	-6.14072	Down	hypothetical protein OCS_05104 [Ophiocordyceps sinensis CO18];
	c12865_g1	-1.70806	Down	hypothetical protein OCS_05166 [Ophiocordyceps sinensis CO18];
	c4322_g2	-1.53546	Down	hypothetical protein OCS_05355 [Ophiocordyceps sinensis CO18];
	c7527_g1	-1.66832	Down	hypothetical protein OCS_05615 [Ophiocordyceps sinensis CO18];
	c7198_g1	-1.07119	Down	hypothetical protein OCS_05849 [Ophiocordyceps sinensis CO18];
	c15301_g1	-2.35332	Down	hypothetical protein OCS_06008 [Ophiocordyceps sinensis CO18];
	c8602_g1	-2.77719	Down	hypothetical protein OCS_06006 [Ophiocordyceps sinensis CO18];	Yes
	c8346_g1	-2.9876	Down	hypothetical protein OCS_06056 [Ophiocordyceps sinensis CO18];
	c8596_g2	-2.7066	Down	hypothetical protein OCS_06513 [Ophiocordyceps sinensis CO18];
	c4925_g1	-1.43233	Down	hypothetical protein OCS_06726 [Ophiocordyceps sinensis CO18];
	c2717_g1	-1.97073	Down	hypothetical protein Cob_03610 [Colletotrichum orbiculare MAFF 240422];
	c4196_g1	-1.64011	Down	related to NonF protein, involved in nonactin biosynthesis [Claviceps purpurea 20.1];
	c3697_g1	-1.10772	Down	hypothetical protein THITE_53718, partial [Thielavia terrestris NRRL 8126];
	c15465_g1	-1.66859	Down	hypothetical protein TERG_02817 [Trichophyton rubrum CBS 118892];
	c7589_g1	-1.25075	Down	predicted protein [Nectria haematococca mpVI 77-13-4];	Yes
	c6409_g2	-1.58588	Down	hypothetical protein NECHADRAFT_123442 [Nectria haematococca mpVI 77-13-4];
	c4368_g1	-1.2188	Down	DEHA2B14894p [Debaryomyces hansenii CBS767];
	c2898_g1	-2.4536	Down	hypothetical protein [Epichloe festucae];
	c5256_g2	-3.32538	Down	hypothetical protein [Epichloe festucae];
	c3234_g1	-1.95489	Down	hypothetical protein, partial [Stachybotrys elegans];
	c4969_g1	-2.969	Down	extracellular cellulase CelA, putative [Aspergillus fischeri NRRL 181];
	c7564_g5	-2.96687	Down	predicted protein [Aspergillus terreus NIH2624];
	c4226_g1	-1.0051	Down	hypothetical protein VFPFJ_05868 [Purpureocillium lilacinum];
	c13312_g1	-2.54134	Down	hypothetical protein VFPFJ_05851 [Purpureocillium lilacinum];
	c4942_g1	-1.21287	Down	respiratory complex assembly protein Rmp1 [Purpureocillium lilacinum];
	c6700_g1	-1.16397	Down	hypothetical protein VFPBJ_00091 [Purpureocillium lilacinum];
	c248_g1	-1.5167	Down	tol protein [Purpureocillium lilacinum];
	c8504_g1	-1.56633	Down	hypothetical protein VFPFJ_10218 [Purpureocillium lilacinum];
	c5900_g1	-1.20153	Down	hypothetical protein VFPBJ_07524 [Purpureocillium lilacinum];
	c428_g1	-1.43913	Down	hypothetical protein VFPBJ_10114 [Purpureocillium lilacinum];	Yes
	c5410_g1	-1.80508	Down	hypothetical protein VFPFJ_11163 [Purpureocillium lilacinum];
	c5026_g1	-1.40289	Down	hypothetical protein VFPPC_07199 [Pochonia chlamydosporia 170];
	c5539_g1	-1.56069	Down	hypothetical protein VFPPC_09610 [Pochonia chlamydosporia 170];
	c11528_g1	-2.36837	Down	retinol dehydrogenase protein [Pochonia chlamydosporia 170];	Yes
	c5522_g1	-2.30812	Down	hypothetical protein VFPPC_11338 [Pochonia chlamydosporia 170];
	c3820_g1	-1.13148	Down	hypothetical protein VFPBJ_11710 [Purpureocillium lilacinum];
	c7054_g1	-2.711	Down	hypothetical protein A7C99_6297 [Trichophyton rubrum];
	c10460_g1	-1.56608	Down	hypothetical protein ISF_06345 [Isaria fumosorosea ARSEF 2679];
	c4047_g1	-1.24664	Down	hypothetical protein NOR_02550 [Metarhizium rileyi RCEF 4871];
	c339_g1	-1.91304	Down	HbrB-like protein [Metarhizium rileyi RCEF 4871];
	c5810_g1	-1.58002	Down	hypothetical protein BBO_04408 [Cordyceps brongniartii RCEF 3172];
	c3061_g1	-1.48633	Down	hypothetical protein NOR_05125 [Metarhizium rileyi RCEF 4871];
	c452_g1	-1.82043	Down	hypothetical protein BBO_05682 [Cordyceps brongniartii RCEF 3172];
	c285_g1	-1.618	Down	hypothetical protein NOR_07521 [Metarhizium rileyi RCEF 4871];
	c1259_g1	-2.55823	Down	hypothetical protein DCS_02065 [Drechmeria coniospora];
	c6192_g1	-2.61029	Down	hypothetical protein DCS_04510 [Drechmeria coniospora];
	c7297_g1	-3.44342	Down	hypothetical protein DCS_04382 [Drechmeria coniospora];	Yes
	c5287_g1	-1.96612	Down	hypothetical protein DCS_04302 [Drechmeria coniospora];
	c558_g1	-1.67363	Down	hypothetical protein DCS_07524 [Drechmeria coniospora];

## Sheet: TS5-DEGs COG
Table S5 The COG classification of differentially expressed genes
Type	Functional Categories	20E	JH
Information storage and processing	[A] RNA processing and modification	12	0
Information storage and processing	[B] Chromatin structure and dynamics	0	5
Metabolism	[C] Energy production and conversion	42	110
Metabolism	[D] Cell cycle control, cell division, chromosome partitioning	0	0
Metabolism	[E] Amino acid transport and metabolism	107	158
Metabolism	[F] Nucleotide transport and metabolism	18	22
Metabolism	[G] Carbohydrate transport and metabolism	60	93
Metabolism	[H] Coenzyme transport and metabolism	18	16
Metabolism	[I] Lipid transport and metabolism	75	87
Information storage and processing	[J] Translation, ribosomal structure and biogenesis	26	321
Information storage and processing	[K] Transcription	29	22
Information storage and processing	[L] Replication, recombination and repair	12	25
Cellular processes and signaling	[M] Cell wall/membrane/envelope biogenesis	5	16
Cellular processes and signaling	[N] Cell motility	0	0
Cellular processes and signaling	[O] Posttranslational modification, protein turnover, chaperones	6	89
Metabolism	[P] Inorganic ion transport and metabolism	43	45
Metabolism	[Q] Secondary metabolites biosynthesis, transport and catabolism	40	98
Poorly characterized	[R] General function prediction only	54	127
Poorly characterized	[S] Function unknown	203	365
Cellular processes and signaling	[T] Signal transduction mechanisms	0	15
Cellular processes and signaling	[U] Intracellular trafficking, secretion, and vesicular transport	36	11
Cellular processes and signaling	[V] Defense mechanisms	19	10
Cellular processes and signaling	[W] Extracellular structures	0	0
Cellular processes and signaling	[Y] Nuclear structure	6	4
Cellular processes and signaling	[Z] Cytoskeleton	0	5

## Sheet: TS6-Secreted proteins
Table S6-1 The co-expressed secreted proteins in both the 20E and JH treatment groups
Gene_id	Log2FC	Padjust(20E)	Log2FC	Padjust(JH)	Significant	Regulate	Description
	(20E/Control)		(JHs/Control)
c11302_g1	2.01488	1.50313e-07	1.57651	0.0001537	yes	up	ADP-ribosylation
c1521_g1	2.4203	6.72026e-09	1.93192	2.099e-05	yes	up	Hypothetical protein
c1884_g1	1.79089	7.33797e-21	2.06427	6.896e-30	yes	up	Hypothetical protein
c2507_g1	1.9458	0.00049351	2.18372	0.0004455	yes	up	Metalloprotease 1 protein
c2666_g1	2.79268	6.72342e-09	4.75784	1.108e-30	yes	up	Hypothetical protein
c4678_g1	1.2523	2.09962e-05	2.92059	4.76e-27	yes	up	Alkaline phosphatase
c5222_g1	2.22445	1.79663e-07	2.27746	4.763e-07	yes	up	Hypothetical protein
c6928_g1	2.30274	2.64786e-34	1.90114	2.788e-23	yes	up	Hypothetical protein
c7609_g1	1.84787	0.000590976	2.89995	5.274e-07	yes	up	Acid phosphatase 16
c7843_g2	1.10989	4.88084e-15	2.15426	5.877e-49	yes	up	WSC domain protein
c7849_g1	1.47495	0.0140898	2.24333	0.0006104	yes	up	Hypothetical protein
c8379_g1	1.09082	5.07274e-05	2.4276	2.773e-21	yes	up	Secreted protein
c8440_g1	1.58379	1.66992e-31	2.2715	1.852e-47	yes	up	Hypothetical.protein
c1634_g1	-2.17805	7.78846e-06	-2.99312	2.26e-08	yes	down	Hypothetical protein
c2580_g1	-2.54452	1.48103e-06	-6.14092	1.807e-20	yes	down	Trypsin-like serine protease
c3121_g1	-2.64714	2.44897e-07	-4.85086	4.979e-14	yes	down	Hypothetical protein
c3460_g1	-4.33473	2.2531e-23	-5.86306	1.048e-28	yes	down	Subtilisin-like serine protease
c4370_g1	-3.07371	3.61225e-10	-5.82863	1.28e-24	yes	down	Uncharacterized protein
c4454_g1	-1.78965	0.00368837	-4.22627	6.895e-09	yes	down	Hypothetical protein
c4804_g1	-2.24029	1.84241e-06	-5.05231	6.69e-24	yes	down	Hirsutellin A
c4845_g1	-2.65815	1.50313e-07	-6.14072	2.815e-22	yes	down	Hypothetical protein
c5134_g2	-1.10301	0.0129968	-2.52013	6.603e-09	yes	down	Heat-labile enterotoxin
c5522_g1	-2.31576	1.11292e-05	-2.30812	0.0001042	yes	down	Hypothetical protein
c6744_g1	-1.8571	4.91692e-13	-3.4521	2.801e-41	yes	down	Guanyl-specific ribonuclease U1
c904_g1	-2.63826	1.06406e-05	-3.90391	3.621e-07	yes	down	Subtilisin-like serine protease
Table S6-2 The specifically expressed secreted proteins in the 20E and JH treatment groups
Gene_id	Log2FC(Tretment/Control)	Padjust(20E)	Significant	Regulate	Description	Note
c2895_g1	2.44211	2.38189e-05	yes	up	Collagen triple helix repeat	20E
c3017_g1	2.76364	2.29541e-16	yes	up	Hypothetical protein	20E
c3017_g2	2.62369	3.05859e-15	yes	up	Carboxylic ester hydrolase	20E
c4669_g1	2.28632	6.90198e-06	yes	up	Metalloprotease 1	20E
c7956_g1	2.24105	1.47028e-05	yes	up	Metalloprotease MEP1	20E
c1204_g1	-3.01033	2.49576e-10	yes	down	Uncharacterized protein	20E
c2354_g1	-2.595	3.34882e-06	yes	down	Subtilisin-like serine protease	20E
c1056_g1	7.03169	8.24329e-29	yes	up	Fibrohexamerin	JH
c15294_g1	5.38768	5.22179e-14	yes	up	Sericin 1	JH
c3211_g1	8.34776	7.48646e-46	yes	up	Fibroin light chain	JH
c6794_g1	3.19559	0.00016067	yes	up	Silk gum protein	JH
c8382_g2	2.09111	0.000353374	yes	up	Hypothetical protein OCS_04698	JH
c9096_g1	2.07199	0.00016067	yes	up	Hypothetical protein OCS_04296	JH
c12552_g1	-3.96545	6.9539e-07	yes	down	Hypothetical protein HIM_05736	JH
c2890_g1	-3.01166	1.53988e-21	yes	down	Hypothetical protein	JH
c3226_g1	-3.36665	6.0178e-10	yes	down	Hypothetical protein XA68_1436	JH
c3319_g1	-3.01564	8.8365e-08	yes	down	Hypothetical protein OCS_03101	JH
c4509_g1	-3.10545	1.56216e-11	yes	down	Laccase-1	JH
c5009_g2	-3.47258	1.11555e-12	yes	down	Hypothetical protein HIM_08126	JH

## Sheet: TS7-Proteomics data analysis
Table S7-1 Statistics of changes in the proteins abundance of the mucilage proteome
Group	Total protein	Up-regulated	Down-regulated	Total differential protein
Control vs 20E	726	46	57	103
Control vs JH	541	78	146	224
Table S7-2 The candidates that changes of gene expression and the abundance of the proteins at a significant level in both transcriptome and proteome of the 20E groups
Gene_id	Log2FC(20E/Control)	Description	GO term	PHI
c6773_g1	1.21018	hypothetical protein	Transmembrane transport	Yes
c8025_g3	2.13794	P-type Na+-ATPase	Active ion transmembrane Transporter activity	Yes
c8405_g1	2.59722	Concanavalin A-like lectin/glucanase	Carbohydrate metabolic process	Yes
c8438_g2	1.1498	tyrosinase	Metal ion binding	Yes
c7195_g1	1.48822	cell wall proline-rich protein	Cell wall biogenesis
c7951_g1	3.13426	chitinase (glycoside hydrolase family 18)	Cellular macromolecule metabolic process	Yes
c3688_g1	1.41681	glucose-methanol-choline oxidoreductase	Oxidoreductase activity, acting on CH-OH group of donors	Yes
c5702_g1	1.53942	triose-phosphate transporter	Integral component of membrane
c7416_g1	1.10136	F-box/LRR repeat containing protein 2, partial	Integral component of membrane	Yes
c7301_g2	1.08839	amino acid permease family protein	Substrate-specific transmembrane
			transporter activity
c8578_g1	3.12722	Low temperature requirement A	Stress respones and dense
c4832_g1	3.34388	protein related to integral membrane protein	Membrane protein complex	Yes
c3221_g1	-1.22135	ABC-2 family transporter protein	Transmembrane transport	yes
c5851_g1	-1.22954	Phospho-2-dehydro-3-deoxyheptonate aldolase, phenylalanine-inhibited	Chorismate biosynthetic process
c7357_g2	-1.22973	oligopeptide transporter	Integral component of membrane	yes
c8612_g2	-1.7513	Protein synthesis factor, GTP-binding protein	GTPase activity
c8620_g1	-3.42308	NADP-specific glutamate dehydrogenase	Cellular amino acid metabolic process
c3460_g1	-4.33473	subtilisin-like serine protease	Peptidase activity	yes
c8504_g1	-1.04184	Uncharacterized protein	Unknown
c7196_g1	-1.11854	chitinase 18-18	Carbohydrate metabolic process	yes
c6007_g2	-1.91181	DUF1212 domain membrane protein	integral component of membrane
c8343_g1	-2.22884	Alternative oxidase	Oxidation-reduction process
c5713_g1	-1.08997	protein kinase subdomain-containing protein	ATP binding
c4082_g1	-1.77961	hypothetical protein HIM_09492	Unknown	yes
c2072_g1	-1.02617	hypothetical protein HIM_05892	Unknown	yes
Table S7-3 The candidates that changes of gene expression and the abundance of the proteins at a significant level in both transcriptome and proteome of the JH groups
Gene_id	Log2FC(JH/Control)	Description	GO term	PHI
c11027_g1	2.49336	hypothetical protein A4X13_g5430	Iintracellular
c1056_g1	7.40647	Fibrohexamerin	Structural molecule activity
c15483_g1	2.91009	hypothetical protein TRIREDRAFT_66935	Phospholipid biosynthetic process
c15294_g1	5.04294	Sericin 1	Extracellular region or secreted
c7004_g1	1.69943	Glycine cleavage system P protein	Glycine metabolic process	Yes
c8025_g1	1.13132	ATPase, P-type, potassium/sodium efflux	Integral component of membrane	yes
c8353_g2	1.63401	hypothetical protein HIM_09234	Unknown
c8368_g1	1.10443	hypothetical protein OCS_04980	Membrane
c8372_g1	1.32817	hypothetical protein HIM_07000	Unknown	yes
c8545_g2	2.14594	hypothetical protein HIM_09692	Unknown
c2018_g2	-1.82177	hypothetical protein HIM_01222	Unknown
c5165_g1	-1.11463	hypothetical protein HIM_06885	Integral component of membrane
c5329_g1	-1.95516	hypothetical protein H634G_02136	Positive regulation of peptidase activity
c5792_g1	-4.14085	Phospho-2-dehydro-3-deoxyheptonate aldolase	Protein tyrosine/serine/threonine Phosphatase activity
c5851_g1	-1.66017	hypothetical protein HIM_08098	Aromatic amino acid family biosynthetic process
c5855_g1	-1.20614	Putative ATP-citrate synthase subunit	Leucine biosynthetic process
c6345_g2	-1.22382	Amino acid transporter, transmembrane	Unknown	Yes
c6770_g1	-1.23214	E3 ubiquitin-protein ligase itt1	Integral component of membrane
c7034_g2	-1.56326	hypothetical protein HIM_00180	Metal ion binding	Yes
c7185_g1	-1.03315	hypothetical protein ATEG_07067	Integral component of membrane	Yes
c7333_g3	-2.43023	oligopeptide transporter	Catalytic activity	Yes
c7357_g2	-2.02708	hypothetical protein	Transporter activity	Yes
c7509_g4	-2.10711	Putative glycine--tRNA ligase	ATP binding
c8069_g2	-1.73494	Putative glutamate synthase	Glycyl-tRNA aminoacylation
c8129_g6	-1.66997	fasciclin domain family protein	Oxidation-reduction processadenine dinucleotide binding
c8293_g4	-2.33101	hypothetical protein HIM_01506	Extracellular region or secreted	Yes
c8467_g2	-1.1772	short chain dehydrogenase	Nucleotide binding;	Yes
c8480_g1	-1.09516	Eukaryotic translation initiation factor 3 subunit L	Fatty acid metabolic process	Yes
c8612_g1	-1.45413	hypothetical protein HIM_09572	Regulation of translational initiationtranslation initiation
			factor 3 complex
c900_g1	-1.1335	hypothetical protein	Transmembrane transport	Yes

## Sheet: TS8-Primers
Table S8 The primers for qRT-PCR analysis
Gene Name	Sequence (5’to 3’)	Note
c1884_g1-F/R	CGCATTCCATAGTTCGCTGA/ACACGACCAGCAGTATTGGA	RT-PCR and qRT-PCR
c2507_g1-F/R	GTATCGACCACGATGGCTTCT/CCCCAAAGCCCAATCCAAAA	RT-PCR and qRT-PCR
c2666_g1-F/R	ACTAGCATCCCACGAAGCAT/CATTACCACCATTCGCGCTG	RT-PCR and qRT-PCR
c4678_g1-F/R	GGTCAAGGGGTTCGACAAGA/CATCCAACCACTCGTGCAGT	RT-PCR and qRT-PCR
c7609_g1-F/R	CTGCTTCATTACCTCTCGTGCC/ATGCGGTGAGGAAAAGCCAAA	RT-PCR and qRT-PCR
c7849_g1-F/R	GTCATCCATCCCTACCCTCTTC/ATGACGTTGTCCATGCGAG	RT-PCR and qRT-PCR
c8379_g1-F/R	ACCGTCATCTCGGGCAC/CGGTTCAATCGCCATCATACG	RT-PCR and qRT-PCR
c8440_g1-F/R	CTCGCAAGCACCCAACGAC/CTCATGCAGCCTCTGAGACCA	RT-PCR and qRT-PCR
c2580_g1-F/R	GAAGGCAGAGCATGGCAAAC/CGTCAGATGGGAATTAACTTGTGG	RT-PCR and qRT-PCR
c3121_g1-F/R	TCCAGATAGAGTGGGGCGTG/CACCATTCAACCCACAAGGC	RT-PCR and qRT-PCR
c3460_g1-F/R	GAAGGCACCTGTGCGAGTAG/TTACCGTCTGGTTGCGAGTC	RT-PCR and qRT-PCR
c4370_g1-F/R	CGAATCAGACTTTGGAGTAGCCT/ACTTGGCTGGCTTCATGTTTG	RT-PCR and qRT-PCR
c4454_g1-F/R	AATGGGAACAGAAGCGGAACA/GGCAAATTGGCGCGGAAC	RT-PCR and qRT-PCR
c4804_g1-F/R	GGGACGCATCGAAAACATGAC/CAACGGCAAGAGACAGGCG	RT-PCR and qRT-PCR
c4845_g1-F/R	GAGTCCCTGAAGAAAGAGCGG/GTCTCCTATAAGTTCTGCCTCCG	RT-PCR and qRT-PCR
c3017_g1-F/R	AAGTCGCAGAGGAGCTGAC/TCTGCAAAGGGGATGCCG	RT-PCR and qRT-PCR
c1204_g1-F/R	TGAGCCACGACAGACAGAAG/TCGTCCCTCCGCATCAAAC	RT-PCR and qRT-PCR
c1056_g1-F/R	GGATTCAAAGTTCAGCCACGG/CGCCGAGTCCGATCTACAG	RT-PCR and qRT-PCR
c15294_g1-F/R	ATTCCACCACCAGAAACCGTC/TGTATCATCCACCGGCACTTC	RT-PCR and qRT-PCR
c3211_g1-F/R	GCCAGGTTCACGTCTAAATAA/CAAAATGAAAAGCCGTGTCG	RT-PCR and qRT-PCR
c6794_g1-F/R	GCTGCTTGATCGTCTAGGATTC/TTGGCATCATCTGGCGGTA	RT-PCR and qRT-PCR
c12552_g1-F/R	AGCTAGAAAACCAGCTAATGTCAAA/ACCCCGGTTAGGGTATGTAA	RT-PCR and qRT-PCR
c567_g1-F/R	AGCGGATTACTGGCAATGAAC/ACCAGTACGAAGCTAAAGGCA	RT-PCR and qRT-PCR
c10187_g1-F/R	TATGTCCGTGTTATGCGGCT/TACTCCTCCCAAAACGGTGC	RT-PCR and qRT-PCR
c6594_g1-F/R	CACCGCCTGCCAAGGTAAG/AAGGTTGTACGCAACACCGA	RT-PCR and qRT-PCR
c8746_g1-F/R	GTCTTGAACAGGATGATGAGGAT/AGCCTTCTTTTGCTTGATTCTGT	RT-PCR and qRT-PCR
c2670_g1-F/R	ATTACACCGATGGGAGGTTTCC/TGAATGCAGCCTTGTCAGCC	RT-PCR and qRT-PCR
c1548_g1-F/R	CCTCTGGAAACTTCGCCACT/TCATGGCAACACCACGTACA	RT-PCR and qRT-PCR
c14313_g1-F/R	TCACCGGCAAGTGTGGTTC/ATGGAGACTTAGTCAGCGGG	RT-PCR and qRT-PCR
c15220_g1-F/R	GACGTACTGTTCAGCCCTCT/CACGATGGTTGCGACTACAG	RT-PCR and qRT-PCR
c11248_g1-F/R	ACAAGGCGATGCTGAAACTC/CTGCCTTCTTCTTGGGAGGA	RT-PCR and qRT-PCR
c15743_g1-F/R	GCACACTCAGGTCAGAGCAA/TCGCCGTGAAGTTCCATCAA	RT-PCR and qRT-PCR
c2419_g2-F/R	AGCTCAACGGCAAGGATGTT/AAACTGGAATAGCGACCAGCG	RT-PCR and qRT-PCR
c8883_g1-F/R	CTCCCAGCCAAGGAAGGAA/GCTCTTGGAATCACGCATTGA	RT-PCR and qRT-PCR
c2419_g1-F/R	CAGGTCTGTTCGCCAAAGC/CAAAGAGACCGAAGCCCATGT	RT-PCR and qRT-PCR
c5553_g1-F/R	TCCAACGCCAGCTCCT/ACAGGCTCTTCTGGATTTGGA	RT-PCR and qRT-PCR
c14584_g1-F/R	TATATGGCACTGGGGGTCTGT/TGTCGAGAACGGGTGATGTTT	RT-PCR and qRT-PCR
c1539_g1-F/R	ATCGCTATAATATCTCGCCCG/GCCGCTATAACCTTAACACTTACTT	RT-PCR and qRT-PCR
c4916_g1-F/R	TGCAGCAACTGCCAAAAAGG/ACCGTTCAAATGGCTTTGTTT	RT-PCR and qRT-PCR
c2580_g1-F/R	CGGCATCAGTTACATCTCGC/GTCAGATGGGAATTAACTTGTGGT	RT-PCR and qRT-PCR
c4370_g1-F/R	AGCTAACCCTACCGCCAGA/ACCTGATCCTACTTGGCTGG	RT-PCR and qRT-PCR
c4804_g1-F/R	GGACGAGACATTGCCGTTCTT/GGGAACACAGACTCGCTTG	RT-PCR and qRT-PCR
c1056_g1-F/R	AGGTGGCGTTGAAGTATGGT/TGTTTATTATTCGCGCAACATGC	RT-PCR and qRT-PCR
c10061_g1-F/R	CGTCCACACCAAGAACCTCAA/CACCGAGACGAATGCTGACA	RT-PCR and qRT-PCR
c7299_g1-F/R	GGTGTGAGGATGTCCCTATCC/TCCCAGTGGAGACGAGCAA	RT-PCR and qRT-PCR
c8051_g1-F/R	TACTGTAGGTGTGCCTGCG/ATCACCACCCTCCTCCTTCT	RT-PCR and qRT-PCR
c11608_g1-F/R	GGTACTGAGTCGGCAGATGT/GCGTTTCCTTGGGCGATTT	RT-PCR and qRT-PCR
HS-Actin-F/R	ATCAACCCCAAGTCCAACCG/ATGTCGATACGGGAGATGGC	RT-PCR and qRT-PCR

## Sheet: TS9-Statistics RNA-seq reads 
Table S9 Statistics of RNA-seq reads
Samples	Total raw reads	Total clean reads (%)	Clean bases (G)	Error%	Q20%	Q30%	GC%
CK_1	52764150	51,385,532 (97.39%)	7.51	0.014	97.66	92.9	61.96
CK_2	58582918	57,020,864 (97.33%)	8.33	0.014	97.62	92.82	62
CK_3	55733948	54,288,864 (97.41%)	7.93	0.014	97.64	92.88	62.29
20E_1	51565558	50,183,810 (97.32%)	7.33	0.0141	97.61	92.79	61.8
20E_2	57303380	55,890,318 (97.53%)	8.18	0.0142	97.58	92.64	61.77
20E_3	49127926	47,870,786 (97.44%)	7	0.0141	97.62	92.72	61.55
JH_1	61846398	60,459,720 (97.76%)	8.86	0.014	97.68	92.89	61.44
JH_2	51979720	50,745,726 (97.63%)	7.43	0.0141	97.64	92.79	61.45
JH_3	52008554	50,739,736 (97.56%)	7.43	0.0142	97.61	92.69	61.8
